# Supplementary material for: Cryoprotective Metabolites Are Sourced from Both External Diet and Internal Macromolecular Reserves during Metabolic Reprogramming for Freeze Tolerance in Drosophilid Fly, Chymomyza costata
Source: Metabolites. 2022 Feb 9;12(2):163. doi: 10.3390/metabo12020163 (PMC8877510; doi:10.3390/metabo12020163)
Supplement: Supplementary file 1 [file metabolites-12-00163-s001.zip]

Archive with 2 entries (2 files):
- Supplementary Figures_Metabolites.pdf
- Supplementary Tables_Metabolites.xlsx
