# Supplementary material for: Cryoprotective Metabolites Are Sourced from Both External Diet and Internal Macromolecular Reserves during Metabolic Reprogramming for Freeze Tolerance in Drosophilid Fly, Chymomyza costata
Source: Metabolites. 2022 Feb 9;12(2):163. doi: 10.3390/metabo12020163 (PMC8877510; doi:10.3390/metabo12020163)
Supplement: Supplementary file 1 [file metabolites-12-00163-s001.zip › Supplementary Tables_Metabolites.xlsx]

## Sheet: Table S1
Table S1: List of metabolites analyzed by LC-HRMS and mapped on metabolic pathways
KEGG ID	HMDB ID	Metabolite	Name used in text and figures
C01157	HMDB0000725	4-Hydroxyproline	Hydroxyproline
C00430	HMDB0001149	5-Aminolevulinic acid	Aminolevulinate
C00345	HMDB0001316	6-Phosphogluconic acid	Gluconate-6P
C01236	HMDB0001127	6-Phosphonoglucono-D-lactone	Gluconolactone-6P
C01996	HMDB0000895	Acetylcholine	Acetylcholine
C00020	HMDB0000045	Adenosine 5'-phosphate	AMP
C00002	HMDB0000538	Adenosine 5'-triphosphate	ATP
C00008	HMDB0001341	Adenosine-5'-diphosphate	ADP
C00576	HMDB0001252	Betaine aldehyde	Betaine aldehyde
C00307	HMDB0001413	Citicoline	CDP choline
C00158	HMDB0000094	Citric acid	Citrate
C00327	HMDB0000904	Citrulline	Citrulline
C00095	HMDB0000660	D-Fructose	Fructose
C00267	HMDB0000122	D-Glucose	Glucose
C01026	HMDB0000092	Dimethylglycine	Dimethylglycine
C00121	HMDB0000283	D-Ribose	Ribose
C00117	HMDB0001548	D-Ribose 5-phosphate	Ribose-5P
C00199	HMDB0000618	D-Ribulose 5-phosphate	Ribulose-5P
C00122	HMDB0000134	Fumaric acid	Fumarate
C00103	HMDB0001586	Glucose 1-phosphate	Glucose-1P
C00668	HMDB0001401	Glucose 6-phosphate	Glucose-6P
C00258	HMDB0000139	Glyceric acid	Glycerate
C00670	HMDB0000086	Glycerophosphocholine	GPC
C01233	HMDB0000114	Glycerylphosphorylethanolamine	GPE
C00037	HMDB0000123	Glycine	Gly
C00168	HMDB0001352	Hydroxypyruvic acid	Hydroxypyruvate
C00114	HMDB0000097	Choline	Choline
C00041	HMDB0000161	L-Alanine	Ala
C00062	HMDB0000517	L-Arginine	Arg
C03406	HMDB0000052	L-Argininosuccinic acid	Arginosuccinate
C00152	HMDB0000168	L-Asparagine	Asn
C00049	HMDB0000191	L-Aspartic acid	Asp
C02291	HMDB0000099	L-Cystathionine	Cystathionine
C00097	HMDB0000574	L-Cysteine	Cys
C00025	HMDB0000148	L-Glutamic acid	Glu
C00064	HMDB0000641	L-Glutamine	Gln
C00186	HMDB0000190	L-Lactic acid	Lactate
C00073	HMDB0000696	L-Methionine	Met
C05945	HMDB0029438	L-Phosphoarginine	Arginine-P
C00148	HMDB0000162	L-Proline	Pro
C00065	HMDB0000187	L-Serine	Ser
C00188	HMDB0000167	L-Threonine	Thr
C01835	HMDB0001262	Maltotriose	Maltotriose
C00719	HMDB0000043	N,N,N-Trimethylglycine	Betaine
C00077	HMDB0000214	Ornithine	Ornithine
C00026	HMDB0000208	Oxoglutaric acid	Ketoglutarate
C00588	HMDB0001565	Phosphorylcholine	Phosphocholine
C00022	HMDB0000243	Pyruvic acid	Pyruvate
C00021	HMDB0000939	S-Adenosylhomocysteine	SAH
C00019	HMDB0001185	S-Adenosylmethionine	SAM
C00213	HMDB0000271	Sarcosine	Sarcosine
C00794	HMDB0000247	Sorbitol	Sorbitol
C01083	HMDB0000975	Trehalose	Trehalose
C00689	HMDB0001124	Trehalose 6-phosphate	Trehalose-6P
C00029	HMDB0000286	Uridine diphosphate glucose	UDP glucose
C00167	HMDB0000935	Uridine diphosphate glucuronic acid	UDP glucuronate

## Sheet: Table S2
Table S2: Sequences quantified by RT-qPCR and mapped on metabolic pathways
Reference sequences
No.	C. costata Illumina contig sequence ID	putatively coding for:	Forward primer		Reverse primer		D. melanogaster homologue gene ID	The 5' → 3' sequence of C. costata Illumina contig (only the part is shown that coresponds to Blast hit to D. melanogaster homologue gene CDS)
1	Seq79097	Ribosomal protein RpL11	Cc RpL11 F1	GCTACACTGTGCGCTCCTTT	Cc RpL11 R1	TCAACTCGTATTCGCGCACC	CG7726	TGGCGGCCGTTGCTAAAAAGGAACCAAAAATTAAGCGCGACCCCGCGAAGAACCCTAAGCGGGAACTGCACATCAGAAAACTGTGCTTAAACATTTGCGTGGGTGAATCTGGCGATAGGCTTACCCGTGCCGCCAAGGTGTTGGAGCAGTTGACCGGACAACAGCCCGTGTTCTCCAAGGCGCGCTACACTGTGCGCTCCTTTGGCATTCGTCGTAATGAAAAAATTGCTGTGCACTGCACGGTGCGTGGTGCCAAGGCCGAAGAAATTCTGGAACGCGGCTTGAAGGTGCGCGAATACGAGTTGAGACGCGATAACTTCTCTGCCACTGGTAACTTTGGCTTTGGTATTCAGGAACATATTGATTTGGGCATCAAGTACGATCCCTCAATCGGTATTT…
2	comp25181	Ribosomal protein RpL19	Cc RpL19 F2	CGCGCTTGTTCTTGAACACG	Cc RpL19 R2	CGTCACTGCGGATTCGGAAA	CG2746	TTGATCGTCATCTGTACCACGATCTGTATATGAAGTGCAAGGGTAATGTGTTCAAGAACAAGCGTGTCCTTATGGAGTACATTCACAAGAAGAAGGCCGAGAAGCAGCGCAGTAAAATGCTGTCTGACCAGGCTGAGGCCAGAAGACAGAAGACGCGCGAGGCCCGTAAGCGCCGCGAGGAGCGTATTGCCACAAAGAAGCAGGAGCTTATCGCTCTGCACGCCAAGGAAGATGAAATTGCTGCCAAGGCTGCTGCTGCTGCTC
3	comp14494	Ribosomal protein RpL32	Cc RpL32 F1	ATGCCAAGCTGTCGCACA	Cc RpL32 R1	GAAGCCAGTGGGGAGCAT	CG7939	AAAATGACCATCCGCCCAGCGTACAGGCCCAAGATTGTGAAGAAGCGCACCAAGCACTTCATCCGCCATCAATCGGATCGCTATGCCAAGCTGTCGCACAAATGGCGCAAGCCCAAGGGTATCGATAACAGAGTACGTCGCCGTTTCAAGGGTCAATACTTGATGCCAAACATTGGTTATGGCTCCAACAAGCTTACCCGCCACATGCTCCCCACTGGCTTCAAGAAGTTCGTCGTGCACAATGTGCGCGAGCTGGAGGTTTTGCTAATGCAGAACCGCGTCTACTGCGCAGAGATCGCCCATGGAGTCTCCTCAAAGAAGCGCAAGGATATTGTTGAGCGCGCCAAGCAGCTTTCGGTTCGTTTGACGAATCCCAACGGTCGTCTGCGTTCCCAGGAG…
4	Seq79068	Ribosomal protein RpS11	Cc RpS11 F1	GTGAAACCCGGCATCACCAA	Cc RpS11 R1	GCGTACAATGCCGGTCAGAA	CG8857	ATGGCTGATCAGAACGAGCGCGCTTTCCAAAAACAATTCGGTGTTAACCTAAACCGTAAGGTGAAACCCGGCATCACCAAAAAGAAGGTCTTGCGCCGCTATCGTGATGTTGGTTTGGGTTTCAAAACACCACGTGAGGCAATTGATGGCACCTACATTGACAAGAAGTGCCCATGGACCGGCAATGTCAGAATTCGTGGACGCATTCTGACCGGCATTGTACGCAAAACAAAAATGCAGCGCACTATTGTCATTCGTCGTGATTATTTGCATTTCGTACGCAAATACAGTCGTTTTGAAAAGCGTCATCGCAACATGAGCGTGCATTGCTCACCCGCTTTCAGAGATGTTGAGCACGGCGATATTGTCACTATTGGCGAGTGCCGTCCTCTGTCAAAA…
5	Seq58622	Ribosomal protein RpS27A	Cc RpS27A F1	TGGTCGCACTCTATCCGACT	Cc RpS27A R1	TCTTGCGTTTCTTGGCACCA	CG5271	ATGCAGATTTTTGTTAAGACCCTGACGGGCAAGACCATCACTCTTGAGGTCGAACCCTCAGATACTATCGAAAATGTCAAAGCCAAGATTCAGGACAAAGAGGGAATTCCTCCAGATCAACAACGTCTGATCTTTGCTGGCAAGCAATTGGAAGATGGTCGCACTCTATCCGACTACAATATCCAAAAAGAATCAACTTTGCACTTGGTGCTCCGCCTTCGTGGTGGTGCCAAGAAACGCAAGAAGAAGAATTACTCTACTCCCAAGAA
Proline metabolism
No.	C. costata Illumina contig sequence ID	putatively coding for:	Forward primer		Reverse primer		D. melanogaster homologue gene ID	The 5' → 3' sequence of C. costata Illumina contig (only the part is shown that coresponds to Blast hit to D. melanogaster homologue gene CDS)
1	comp21244	Prolyl-4-hydroxylase (collagen)	Cc PH4 F1	GTCCCGGCAGCAGAGTAGTA	Cc PH4 R1	TCGACAACGTAGGTCTCGCT	CG31014	TGTTCCAATTGCGCTTGGTGCTCATCTACTGCTTTTGTCTGAGCCAAGCCCATGCGGACTACTATTCAGCTATCAGTGATCTTAAGATTTTAGTAGATCTAGAGGCTTTTATAGTACAGGAGTTTGAGCAGTATCTCAACAAACAGCAAAGAGCGCTAGATAACATAGATAAATTTGTGGACAACATAGAAAAATTGCACGCCGATATTGAGACCTTTAACTTGGAAGAGTATTATGGTAATCCTCTTACTGCCTTTACAACCATCAGCCGCCTCGTTAATCAATGGAAACAAGAGGTCTTTGACATTGTTTTTAGTACCAAAGACATGGAGGATTATCAAAAAGCTCTGATCGATACAATACAGTCGTCTGAGCTACAGGGTCCTACGCCCGAAGATT…
2	comp31537	Prolyl-4-hydroxylase (HIF-1alpha)	Cc Hph F1	GGATTGCCGTTTGTTGACGC	Cc Hph R1	TCGACCTTATCCGGCCAGTT	CG44015	GTGTGTGCGTGAGTGTGTAGGGGGACGAAAGTACATACACCCACTAGAAACGCCGAGCCGCAGTCGCAGCAAAGCGTTCAAGGTTAAACTCGGTCGTCACAGACATGCTGTCCGCAAATAGTATGTGCGCCGCCTAAACAGGGGACAACGCAAGGACAACGCTGCCGATAACTTGGCCATGGATAAACCCACGCAAATGCCTCGATGTGCCATTTGTGGCACACCCGATCAGCTGTTACGCTGTGCCAAATGTAAAGCTGTTTATTATTGCTCCACCAGACATCAGCACATGGATTGGCCAGCACACAGGTCGGATTGCCGTTTGTTGACGCGGCAAAAGAATAACAATAAAGTTCAACAGATGCAGCAACTGCAGAAAGCCGTGGCTGCTACGTCTCT…
3	comp33535	Collagen IV alpha 1	Cc Col4a F1	GTGGTCTGCCCGGATTTGAG	Cc Col4a R1	AGGCCATCCATACCCGGAAA	CG4145	ATGTTGCCCCTTTGGAAGCGGCTGCTGTTCGCCGTTGTGATCATTGCAGCGTTAAGTGTTGCGAACGCTCAATTTTGGAAAACGGCCGGCACCTCTGGTTCGATTCAAGATTCAGTTAGACATTATAACCGAGATGAGCCTAGAGAGGTTCTGCCAATTGACGATAGTTACGATATTGTAGACTCTGCTTCCATTCAAAGGGGTGGACAGCCGCCGAAAAATTGCACAGGCGGGTTTGCTGGCTGTGTACCAAAATGTATTGCCGAAAAGGGTAACCGCGGCTTGCCCGGCCCCGAGGGTCCTACTGGACCCAAAGGTGTGGTAGGTTATGGTGGCCCAGAGGGACCACCAGGTGATAAAGGACAAAAAGGTGATCCCGGTCCATTTGGATTGCGTGGC…
4	com,p14636	Tissue inhibitor of MMPs (Timp)	Cc Timp F1	GCGGCATCGTGAGTCTGTAG	Cc Timp R1	TGCAAGCGCTGTAATCACGT	CG6281	ATGGAGTATCGAAAGTATCTGAGTTTATGGACTTTGGCGTTGCTCGTTGTCTTGGCCTTTTATGGACGCACAGTGGATGCCTGCTCTTGCATGCCCGCACATCCGCAGACACATTACTGCACTGCCGATTATGTCGTGCAACTGCGCGTATTGCGCAAGTCGGAGACCATGGAGTTGGGCAAAACTATCTACAAGGTGAACATAAAACGTACTTATAAGGCTACCCCCGAGGCACGCAAAATGTTGCGCGATGGTCGCCTGGCAACACCAGCTATGGATTCGTCTTGTGGTCTTAAGCTGGACCTTGGCAAGGTTTACATTGTAGCCGGACGTTTGCCACAACTGAATCTGTGCAGCTACTACAAGGAGTATACCAAGATGACCATAACCGAGCGTCAT…
5	Seq2414	Matrix metalloproteinase 1	Cc Mmp1 F1	GCACGATTTGCGGTTGACAC	Cc Mmp1 R1	AGGATGGCGTGTTCTTGCAG	CG4859	AATGTGCTGCTGCCAAAGCTCCGTGTTCATAGTTTTAGGCACAATGCTGTCCATCATTGTGGCAGCGAATAGTGCACCAGTCTCCTCCACCACAAGAGCAGAGATCTATCTGTCACAGTTTGGTTACCTACCCGCCTCCGCACGCAATCCTGCCAACAGTGGGCTGCATGATAAACAGACCTGGGTCAGTGCCATACAGGAATTTCAGAATTTTGCGGGTTTGAATGTTACCGGCGAGCTGGACGATGAGACCATGAAGCTAATGGCACTGCCACGTTGTGGCGTGCGAGATCGTGTGGGGACCAGCGACAGCAGAGCCAAACGTTATGCGCTGCAAGGCAGTCGCTGGCGTGTCAAGAACTTGACCTATAAAATCTCCAAATATCCAAAACGCTTGAA…
6	Seq59634	Matrix metalloproteinase 2	Cc Mmp2 F2	CGCACCCAGGAGCAACTAAA	Cc Mmp2 R2	TGGTCGATTTCGCCCGTAAC	CG1794	AAGAAGGCGAAGCCTGCGGTATCCGAGGATATTGCGCACAATTACCTTATGCAGTTTGGTTATCTACCCCAGTCAGACATAGAAACTGGCGCTCTGCGCACCCAGGAGCAACTAAATGATGCAATACGTAATCTGCAGTCTTTTGGCAACATTCCAGTTACGGGCGAAATCGACCAGGCCACCGTCAAGCTAATACAACAGCCACGTTGCGGCGTGGGCGACAATACACACGCTTATAATTTCTCACCGGATAATCTGGATCATGGCAATGGTTATAGTTCTCGTGTGCGTCGGTATGTGCTACAAGGACCCAAATGGGACAAAACGGATCTAACATGGAGCTTGGTCAATCAGTCGAT
7	Seq29540	Brachyurin-like collagenase	Cc Brach F1	CAATGGTGACTCTGGCGGTC	Cc Brach R1	GTGAATACACCTGGCCAGCC	CG10472	TGAAGTTCGCTTGCGCAGTGGTTTTATTTAGTGCCGCCATTTTGGGCGCTAACGCCGTGGATTGGCAATCCGTTAAGCCTTTGGAGCGTACTGTCAAGGTGCCCATGGAACATTATGCTGGAGTGCCTGATGGACGTATTACCAAGGGAAACACTGCTGAACGCAATCAGTTCCCCTACCAAGCTGGTCTGCTTCTGTATGTTGAAGGTGGTGCCGCTTGGTGTGGTGGTACTGTGATCAGCAATCGTTGGATTGTGACTGCTGCACATTGCACAGAGAGCTTGACCAAAGGTGTGGATGTCTATCTAGGTGCCTGGGATCAAACCGATAAAAATGAAAAGGGTCAGCAAATCATCTTTGTGGAAACCAGAGACGTTATTGTGCATGCAAACTATGACT…
8	comp25282	Dipeptide transporter T1	Cc DiP T1 F1	GTGCTGCTACCTCCGGAAAC	Cc DiP T1 R1	CACTTCTGCTAGTGCTGGGC	CG9444	GTTTCGAGCAACAGAAATCGGTAGTGAAGAAATTTTACCTGCTCTTGCTGAGCTAACACAGGCGGGCTATGAGACGGATATGGAGACAGCTGCTGGATGCGGCGAGCGTGTTCAGCTAAAGCGCCGCAATAAGCGCAGTTCGCTGCCCAATTATGGATTTGCGCCCACACCCATTAAAATCCAGTACATGTATCCGCGTGCAGTGTGTTTTATACTTGCGGCCAAGTTTTTCGAGGCTTTTGCAGCCAATGGCATACGCACTGTGCTCGCTCTATACCTGCGCGATGATCTCAACTTTACCGAAAGCTTCTCTACCATAATGCTGCACATTTTTAACTTCTTTGGACAATTTTGTCCCATTATTGGTGCCATATTGGCCGACAGTTATATGGGTAATGT…
9	comp26774	Dipeptide transporter Yin	Cc Yin F1	CGGATGGCGTCAACAAGTCA	Cc Yin R1	GACTCACTCTTCAAGGCGGC	CG44402	CACGGGCGGCATCAAACCCTGCGTCTCCGCCTTTGGCGGTGATCAATTTAAACTGCCTGAACAAAGTCTACAGCTGGCCAAGTTTTTTTCACTCTTCTACTTTGCGGTCAACGCGGGCTCTATGATCTCCACCGCGGTTACACCCATCCTGCGCGCCAATGTGCACTGCTTTGGCGAAAACGATTGCTTTCCCTTGGCCTTTGGCGTGCCCGCCGTGCTGATGATCATATCGGTGCTCATCTTTATGGCCGGCAAACGTTTATATGCCTGTAAGCCACCGGCTGGCAACATGACCTTTGGTGTTGCACAATGTTTGATGGATGCCTTTAAGGGCTGGCGCCATCATAGACATGAAAAGCGTTTGGCACACTTTTTGGACTATGCTGAGCCCACGGTGGG…
10	Seq59594	Dipeptide transporter T2	Cc DiP T2 F1	ACATAAGGCCCGCAAACAGG	Cc DiP T2 R1	CCGCCCAGCATGAAATCTGT	CG2930	CTACTCATTGATGTCCTTGCCCTTGTTCTCAATGCCCATATCCAGCTGCTTAATATCACGCTTGGGATCATCAATCTCATTGGACGTAGTCAGCGGCTCCACTTCATCATTCCGGTTGGGATTACTGGGCTTATAGTTGTAGGCCATAAACATAAACAGCAACATATCGGCAAACATAAGGCCCGCAAACAGGAAGAACTCGTAGGCCTGCGATTCGAAGATGGCCGCCTCGGCTATGATCACAACAATGACATTGCCAAAGGCTACCGTAAGCAGCCAGCAGGCTTGTAGCACAGATTTCATGCTGGGCGGTGCCTGTGCATAGGAGAACTCCAGACCCGTCACCGAGAACATGACCTCACCCAGTGTCATTACCACATACTGCGGTATAAGCCAGAG…
11	Seq57009	Nutrient amino acid transporter 1	Cc NAAT1 F1	GAGACCAAACGCGCCTGG	Cc NAAT1 R1	CCCAATTTTCCGGATTGCGC	CG3252	ACAATGGAACTTAAGAATATGGAACAAGAAGCCAACAACGGCGTCGCTGCCGTAAACCTCGGAACGGCCAATGGAGCCAATGGTGCTAATGGTGCTCCTAAGAATGCGGAGAAAGTGGAGAAACAATTCGATACGGAGCGCACCAATTGGGGCAATGGACTTGAATTTCTGATGTCTTGCATATCGGTATCTGTGGGATTGGGTAACATTTGGCGTTTTCCATTTACGGCTTTTGAGAATGGCGGTGGCGCATTTCTGATACCCTACATAGTAGTGTTATTTTTAATCGGCAAGCCCATGTATTATTTGGAAATGATAATTGGACAGTTTACTAGTCAGGGCACTGTAAAAATTTGGTCTATATGCCCCTTATTTTTGGGCGTTGGTTATGGTCAGGCT…
12	comp22919	Nutrient amino acid transporter 2	Cc NAT2 F1	GCATTGAGACGGGCTGGTAC	Cc NAT2 R1	AGAGCAGTACGGCAGCCATA	CG15088	GATGGGCATTGAGACGGGCTGGTACTGGCGTGTATGCTGGTCTTATATAACTCCGGGTCTTATGGCTGCCGTACTGCTCTATACGCTGTTCGATATGAGTGCGTTGCGTTACAAGGGCGTGGCATATCCACAGCTGGCACATGTCTTTGGCTGGTGCTTGGCTGCCTTTGGTTTGTTGCAGCTACCTGGTTGGGCTTTGTTTGCCATTTATAAACAGCGCAAGTTGCAAGGCTTTTGGCAGCGACTGCGTGCCGCTTGCCAACCCGCTGACAACTGGGGTCCTGCCAATGCGCACATTACATTGGA
13	Seq2333	Nutrient amino acid transporters 3, 5	Cc NAT35 F1	CAACCCGCCCATTTAAGCCT	Cc NAT35 R1	GGCTCTGTAGGACCCCAGTT	CG4476, CG1698	ATGCTGGGCAGAAAGACCTCTTTATACTATCGACTATGCTGGGCTGTGATATCACCAGCCTTAATGATTGGCATACTGCTCTATATGCTGGCGCTGTATGAGCCTCTAATGTACAAGGACTATAACTTTCAGCCGGGACTTATTGCTTTTGGCTGGTGTGTTAGCGCCTTTGGCGTGGGTCAGCTCTTTATCTGGGCCATACCCGCTATACGCAGCCAACCCGCCCATTTAAGCCTCTGCCAGCGCATAGGCAGAGCCTTTCAACCGGTATCCAACTGGGGTCCTACAGAGCCGCGTACGCTGCAACGTTATCAGCTGTTCTTGCAGGAGTCTAATGAAAATGCCATGTTTAAACGCAATGGCTTCTGGTACAAAATCTATGACAATATCTTTGGT
14	comp33101	Nutrient amino acid transporter 4	Cc NAT4 F1	GCATATGTGGCTGGTTGGCT	Cc NAT4 R1	CCCAATTGGCTGTGGGTCTC	CG8850	CTGAATATCAAGACGGGCTTCTACTGGCGCATCTGTTGGGCTATAATAGCACCAGGTCTAATGTTTCTAGTGCTCGTCTATATGCTGGTTAGTTATGAGCCGCTGACATATAAGGGTATGCTATATCCACAAGGAGCATATGTGGCTGGTTGGCTGATTTGGGGTCTGGGCGTGGTACAGCTGCCCTTCTGGGCCATCTATAGTGTGTGTCAACAGCCGGCCGACAGCTGGACATTGAAATTAAAACAGGCACTGAGACCCACAGCCAATTGGGGTCCCTTGCAGCCCCAGGAGTATGAGGCATATATTTTACACAGAAAACGCGTCTTGGATGGCAAAAACCGACGTGGTGGCTATTTTTTTGATAATATTTTTGGC
15	comp26841	Nutrient amino acid transporter 6	Cc NAT6 F1	CGTTTATGCTGGGCCGTCAT	Cc NAT6 R1	AGGACCCAACCAAGAGCAGT	CG15279	CTTGGCCACAAGGTCAGTCTTTACTGGCGTTTATGCTGGGCCGTCATAACGCCGCTAATCATGACAGTAATATTGATCTACTTCTATGCGACTTACGTACCGTTGACCTACAACAATCTTGCCTATCCAAACTGGGCTACTGCTCTTGGTTGGGTCCTTACTGCATTTGGTGTCTTGCAACTTCCGCTCTGGATGTTAGTGACTGTCATACGTGAGCCTGGTAAATCTCTGAAAGAAAAGATACGCGGAGCCTTTAGACCCAGAAAACATTGGGGTCCTGCCGATCCGTTACTACGCGAGCAGTACAATAAGATGAAAAGCAATGAGCCAAAGGACCTGGTGGGCTTTTGGCCTAGCATTAAACAAAACATTTTTGGT
16	Seq4192	Aminopeptidase P	Cc Apep F1	AAATCGTGCCCGCAGAAGTT	Cc Apep R1	CCGAGTCACCTTCCTGCAAC	CG6291	TGAAAGACACTACCGAACTATTGGCGAGGTTGCGGGTGCTTATGCAACGGGTTCCAATTCCCGGCGTAGACCATCTTTCAGCCTACATTGTTCCTTCCGATGACGCCCATCAGAGTGAATACCAATGCCAACATGACGAAAGACGCGCTTTTATAAGTGGTTTTGATGGATCAGCGGGTACCGCAGTGATAACAACTGATAAGGCGCTTTTGTGGACTGATGGAAGATATTATCAACAGGCCGAGAAGCAACTTGATTCAAACTGGACGCTCATGAAAGATGGATTAACAACGACGCCTTCAATAGCCGCTTGGCTTGCAAAGAATATGACAAAAGGCAGTTTTGTAGGCGTTGATCCCCAATTGCTTTCTTATCGTCTGTGGAAGCCTATTGAAAAGG…
17	comp33299	Dipeptidase A	Cc Ance F1	TTTCTTTGGGCGCCTCGAAA	Cc Ance R1	TATCCGAAGCAGTCCAGCCA	CG8827	AAAATGAAGCTATTGCTTTTGGCCTTGCTGGCCACATGCGCGCTTACGCAAGCGCTGGTCAAGCAGGAAATAGAGGCCAAGGAGTATTTGGAAAATCTAAATAAAGAATTGGCCAAACGCACTAATATTGAAACAGAAGCCGGTTGGACCTATGCTTCCAATATTAATGATGAGAATGAAAAGAAGAAGAATGAAGTTTCCGCTGAATTGGCCAAATTCATGAAAGAAGTGTCCATGGATATCAAAAAATTCAATTGGCAAAGCTATAAGTCCGATGATATGAGACGTCAGTTCAAGGCCTTGTCTAAGCTGGGTTATGCCGCTTTGCCGGAAGCAGACTACGCTGAGTTTTTGGAAGTTATGTCCAGCATGGAGTCGAACTTTGCCAAGGTTAAAGTA…
18	Seq55555	Prolyl aminopeptidase	Cc Pro pep F1	CGAGATAGCTTCGCTTGCGT	Cc Pro pep R1	GCGTTTTTGCCTGCAGCTAC	CG9581	CATTGTAAGCGGAGCACCCAAGAAATATATGAGTGGTCAAATACCCTACGTGTTTCGGCAAAACTCGGACTTTTACTATTTAACTGGTTGCCTGGAGCCGGATGCAGCACTTATGTTAACTATTGATGAAACGGCTACAGTCAAGTCAACTTTGTTTGTGCGCCCTAAAGATGCGCATGCTGAGCTGTGGGATGGACCACGCACTGGTCCGCACAATGCTGTGCAACATTTTGGCGTCGATGAGGCTTATAGTTTCGATGCGTTCAAAATACACATCAACAAGCAAGCAGCTGTGCTTAAGCCCATTTTGTGGTGTGACCTAAAAAGCACAGAGCTGCCAAGCGTCAAAGCAGCTGTGGAGGAACTGCACAAATCGGAGCAAGCTGCCTGCCTGCCAGT…
19	Seq4052	Dipeptidase-like	Cc Di pep F1	TTGGTGTCGAGGGTGGTCAT	Cc Di pep R1	CAACTTTGCAGCAATCCGCC	CG1654	ATGAAATCACGGAAGCTGCCAAAAGGCTTCGTGCTTTGTGGCTTGAACTGTTTGACGTTTGTCTATTTTCCGTTGGTTTTGCCCATTTTGCGATGCTCGGCCAGTGCAGGCGACTTCGATTATCGCATGCAGCGCGTCAAGAATGTACTCAAGGAGGTGCCATTGATCGACGGTCACAACGACTTGCCCTGGAACATACGCAAGTTTCTCAAGAATCAACTGAAAGACTTTCATTTTGGCGGAGATCTGCGAGATCTGGCACCCTGGGCGGCCAGTGCCTGGAGTCATACGGATCTGCGTCGTCTCAAGGAGGGCATGGTGTCGGCACAGTTTTGGTCTGCCTACGCACCCTGTTCGTCACAGCATCTGGATGCAGTACAGCTAACATTGGAGCAAATC…
20	comp30976	Dipeptidase B	Cc DipB F1	CAACACCGATGCTGAGGGTC	Cc DipB R1	AAGCATGTCCAGTCAGCGTG	CG9285	ATGGGTCTCGACAAGCTAGCACCCTGCACTGTTAAACTCGCCAAGATTATACAGAAGTCTGGTTGCGATGTGCTCTGCGTTATTGACCGGAAAGCGAACGCTGATCTGGAGCAACAGTTGAACGAGTATCGCTCCTTCGATAAGGCCTTTGATAGTGTTACTTCATGCTTCAAGTCGACGAAGTATGATTTACCAGTGGTATATGCACCCGTACCCGAATTAACAGATTATGATGATGTTCGCTGTTATCAAAAGGCTGCAGCTGAGTCCATGAAGCGGGCCATTAAGTCTGGTTTTAAAAGTCCATTGTTGCTGGTTCCATCGAACCAACGCTTTGCTCAAGCCGAGCTGTGCTCTGTACTGGGCGCTTTGGAGGAGCTCTATGTGCCTATTCAGTTG…
21	comp28235	Dipeptidase C	Cc DipC F1	GCGGATATTTACCCGCGGAG	Cc DipC R1	TGCGAATTTCTGGGTCAGCC	CG5663	ATGGCTTGCTTTAAAATGGGTACTAAAACCCTGGCGGTGCCAATGTCCTTGTTTAAAAACAATCGCGAACGTACCTGCAATGCTTTAATTGCTAGTTTAGATAAAGGTAATGGACTCAAAGCAAAAACCTTTGTACTTTTGGAGGGTGGTAAAGATCTAAGTCTGTATAATACCGACGTGGAGTACGTCTTTCGTCAGGAGTCCTATTTTCAATATTTATTTGGCGTTAAGGAATCCGGCTGCTATGGAATAGTGGACGTTAAAACTGCCCGCTCTATTTTATTTGTGCCCCGCTTGCCAGATGAATATGAAACATGGATGGGCGCCTTACTGAATCATGATGATTTTAAAAAGCTATACGAAGTTGATGAAGTACACTATGTCGACGAACTTGGTGTT…
22	comp26464	Proline oxidase (dehydrogenase)	Cc Pox F2	ACTTGCGCGAATCTTTCCGT	Cc Pox R2	CGAGCACGCTCTTGTTCCAT	CG1417	AATGGCTCTGCTTCGTTCCCTAAGCGCCCAACGTACAACAATCAATTTGGTTTACACTCGCAACAACAGAAGCAGCAGTGGTGCTCCTGCGGCAGCTGCCACAGCAAGTCGTGCCCAGAGCTTATATACAGCAACCAGTAACGTAGACAATGGCAACAGTTTACCATTGAGCAGCGCTGGAGCAGCACATCATGTGCTGCACAAGCCCCAGCAATTGCGCTGGCAGAATTTGGTGCTCTACAGCGTTGCTGCCAGCGGTGGCGCTGGCGGTGGAGGTGGCTACTATCGTTATACACCGGGGCGCATGTTGCACTCCAATGCACGCCAGCAACAGGCTCAAGTGGCAACTGCCAATATAAGCGTTGATACCGCACAACGTGAAACAACACGCACTGGGCA…
23	comp34221	P5C reductase *	Cc P5C r F2	CATGCCACGTCAGATGGCTT	Cc P5C r R2	CCGGGGGAGCAAACTTCATC	CG6009	ATGGCTAAATTAGATGAACGCATTGGCTTTATTGGAGGCGGTAACATGGCCTTTGCTATTGGCTCTGGGCTAATAAGAGGTGGCATTGTAAAGCCGGGTCAGGTTTTGGTTTCAGGACCGCACATTGAAAATCTTGGGCGTTGGCGTGAATTGGGCGCAAATACTAGCAGCGACAATAACGAAATACTTGAGCATGCGGACATAGTATTTATTTGCGTAAAGCCGCATATCTTGAGCCATTGTGCGACCCAGCTCAAAAAACATTACGTTCCATCAGATAAGTCTGTAAGTAAGTTGTTTGTCTCGGTGCTCGCGGGCACAAGTGTAAAAACTTTGGAGGAAACATTCAGTTTCGTTGATAGTTTTGGTCTCAAAATAATACGCACCATGCCAAATACT…
24	comp36226	P5C reductase 2 *	Cc P5C r2 F1	GTTCCGTTTTTGTGCGAGGC	Cc P5C r2 R1	GTCGGCCAGTGCTTCAATCA	CG5840	TGGCTAAGGCCTTAGCCAAGGGCTTTCTAGCAGCGGGTCTTACCAAGCCTAGTGGTCTTATTGCTAGCGTACATCCTGGTGATAAAGCCTCACTGGAATCTTTTCAAGAACTTGGCGTAGAAACACACGTAAAGAATGCACCCATTGTCGAGCAATCCCAGCTAGTCTTTATCTCAGTCAAACCCCAAGTGGTACCCACAATTTTAAAAGAGATCAAGTCTCTTAGTGCCGACAAGCTTTTTCTCTCCATAGCCATGGGCATCACTTTGCAAACACTAGAGTCTAGCCTATCTCCGCAGTCGCGTGTTATACGCGTCATGCCCAATACGCCCGCTTTGGTGCGTTCCGGCTGTTCCGTTTTTGTGCGAGGCAGTCAAGCCACCGATTCCGACGCGCAAC…
25	comp33343	Glutamine synthetase	Cc Gs1 F1	TGGCACTACGTATTGCTGGAC	Cc Gs1 R1	GAGGTGTGTAGTTGGCGCAG	CG2718	ATGGCACTACGTATTGCTGGACTTTTTCTCAAAAAGGAGCTAGCTGCTCCAGCTGGCCAACAGCTGCGCCAACTACACACCTCCAGAGTGGCC
26	Seq59721	P5C dehydrogenase 1 *	Cc P5C Dh1 F1	ACACAACGGCTCTCACTGTG	Cc P5C Dh1 R1	CAACGCCAAAGTCCTGCAGA	CG7145	AAACAAATTATTTTTAGTTTTAAAAAAATACAGACGAGCACTTACCAAACGTTTAAAAGCTCATACCAAGGCTTATATAAGACAAAAAGTCAGTTCCCTACCAAAAAAATGTTGCAGCTGATACGAAACACAACGGCTCTCACTGTGCCGCAAGGCATGGCCAAGCACTATGCACGCAGTCTGGGTTCTGTTGTGGCCGAAACAAATCTGCAGGACTTTGGCGTTGCTAATGAGCCCATTTTGGAATATCGCAAGCATTCGGCTGAACGTAAGGGTTTGCAGGATGCTTTGAAAAGCACTGCTGCAACCTGCGAGGAG
27	Seq107657	P5C dehydrogenase 2 *	Cc P5C Dh2 F1	ACTTCGTGCATTCCTCTGCG	Cc P5C Dh2 R1	TGTCCGGCGTATTCAAAGGC	CG33092	GATGTCCAAGGCGGTTCATTGCACTGCTTTAGATAAGCGGTCAACACTTCGGAAGCTTTTGGTTTTAACAAAACGCGGTTCAAAGCAGCCGACTTGCATATGTAACACCCGTAATTATGGAAATCCGTCGCTTTTGTCGTCAAACCATCAATGCAATGTGCCAATAGAACATTTTGATTTAATGCCCATTGTAAATGAAAAAATATTACATTATGAAAAAGGCTCAGAAGAACGCAAAAATGTAGAAAACGCTTTACAGGATGCCTTAAACAAAGTTGAACATGTACCTATTGTTATCAACGGCAAAAAGGACTACTACAAACATCGTATATTTCAAACATCGCCATTTAATCAAAAACAAACTATTGCAACTTACAGGCATGCATCTAGGATGCTTAT…
28	Seq57020	P5C synthase *	Cc P5C s F1	ATGCAAGCCCTTTCTCCAGC	Cc P5C s R1	CTCTTTTCTGCCTCCGCCAG	CG7470	TGCTGCGCAATAGCTTTAAACTGACCAGCGCGCTGCGCAACAGTTATTTGAGCAATGCTTGTAGGACACTGAGCATCCATGTACCTAGACAACCATTGGTATCGCTGGAGCGGCGTTCGGAAAATAGTCACCCCACATTCACGGAACGCAGTCAGCTTAAATATGCGCGTCGTTTGGTTGTCAAACTTGGCAGTGCGGTCATAACACGTGAAGACAATCATGGGCTGGCCTTGGGTCGATTGGCTTCGATTGTGGAGCAGGTTGCAGAATGTCATTTGGAGGGCAGGGAAGTCATGATGGTCACTAGTGGCGCTGTGGCCTTTGGTAAACAAAAACTAGCCCACGAACTACTTATGTCCCTGTCTATGCGCGAGACATTGTCGCCGAAGGATGGCAAAG…
29	Seq4776	Glutaminase	Cc Gls F1	ATGTCTGTGATTGCGGCCAG	Cc Gls R1	CATCATTCCGCCACTGACCC	CG42708	CATCGAGAACAGGAGCAACGCAATGCCGAAGATGTACTTTTCGATATGTTTGCCAGCGAGGAAACTGGGCTCATTTCTATGGGAAAGTTCTTGGCCGGGCTGAAGACTACGGGTATACGACGCAATGATCCACGAGTGCGTGAGCTAATGGATAACTTGAAGAAAGTCCATAAGTTAAACAACTATGAAACGGGTTCTTCGGCTGAGACTCAGCATCTTAATCGCGAAACCTTCAAGGCAGTTGTGGCTTCCAATATTGTGCTTATTGCCAAAGCTTTTCGTCAACAATTTGTTATACCAGATTTTTCAAGCTTTGTCAAGGATATAGAGGATATTTACTGGCGTTGTAAGAGCAATACGCTTGGAAAAAGGGCTGACTACATTCCTCAACTAGCGCGC…
30	comp28933	Glutamate synthetase	Cc Gs F1	AATCGCTGGTTGTTTGGGCT	Cc Gs R1	AGGCAAACCACTGGGCTTTC	CG9674	TAATGGCACCAATAACCACAGACAATTACGAATTAGAATGTGCAACTGTTGATAATAGCATCAACAATTTGGAAAACTCTGTGAACGTGACGCTTGATAGCGTAGAAAGTAGTGAGTACGATTACGAATCGCAAAACGCCATCAATGAAACGCATTTGAATGCTGCAAGTGGCATTAATAACCAGGAGCATGTGCCAGATCAGCAGAAGCAGCAGCAAAAGCCTTGGGAGGCTCCGCTTGCACAGGGTCTGTATGATCCACAAAACGAGCATGAGGCTTGCGGTGTGGGTTTCATCGTTGCCATCGATGGCAAACGCTCTCACAAGATTCTACGTGATGCCCAGACCCTGTCAGAACGGATGAATCATCGCGGTGCTTGCGCCTGTGACAATGACACTG…
31	comp32782	Glutamate dehydrogenase	Cc Gdh F1	CACCTGCCGTTACTTGACCC	Cc Gdh R1	TCGCACGGTTCGAACATCAG	CG5320	CTATGTATCACCTGAAGAGTTTGGCACGCCAGGGCGCTATGCGCCAGCAGGAGTTGGCCACCTTGGCCAAAGCTTTGCCCACTGCCGTTATGCATAAACGTAGCATGGGTATGCATCAAATACCGGAACGCCTTCAGAGTGTGCCCACTGCCAAGGATCCACGTTTCTTTGATATGGTTGAGTACTTCTTCCATCGTGGCTGCCAAATTGCCGAAGAACGTCTGGTTGATGAAATAAGAGGCAAGGACTCAATGGAGGAGAAGCAAAAGAGGGTTAAGGGTATTCTGATGCTTATGCAAGGCTGTGATCACATCATTGAGATTGCTTTCCCTCTGCGTCGTGATTCGGGCGATTATGAGATGATTACCGGCTATCGTGCACAGCACAGCACACATCGTG…
32	comp34665	Alanine transaminase,	Cc AlaAT F1	CGGCCTCAAGTCGAAGCATT	Cc AlaAT R1	TTTTGTCCGCTGCCTGTGTT	CG1640	CACAATGAGTCGCCTACTCCTTAACAATCCTAGTGCCATACAGCGTGCTGCAAATGCCGCTGCCACAATGTCTAGCAGAGCCCAGCAACAACAACACAATATTTATCAACAACAACATGGTAGAATAACTGCCAGTATTGTGATACGTCGCTGGAAATCGTTTATACATAATAATAACAGCTCTGCCAGCAGCAGCAATGGCGGCAGCAGCAGCAGCGTTCGAAAGCTGCGGCCTCAAGTCGAAGCATTGAGTGCGACTAGTGCGCTTGGTAGCCATTCACCGTTTGACGCTCGTTGCTCCTCCACGGCGACATATTCAACACAGGCAGCGGACAAAATGCCAGCAAAATGTTTGCAATTGGAAAACATCAATCCCAACTTTATAACCATGGAGTATGC…
33	comp34848	Aspartate transaminase 1	Cc Got1 F1	GCTACCAGGGACAGCATACAC	Cc Got1 R1	GTCCTAATAGACTCCATCCACTCTTC	CG8430	GCTTCATCAATTTACGGAAATGTTGAGAAAGGACCGCCAATTGAGGTTTTCGCATTGACTCAGGCCTTCAAGGACGATACGAATCCCAACAAAGTCAATTTATCGGTGGGCGCCTATCGAACAAATGATGGTCAGCCATGGGTATTGCCGGTAGTACGCAAGACCGAAATTAGTATAGCATCGGACGAACAAATTAATCATGAATATTTGCCAGTCACGGGTTTGGAATCATTTACACGAGCTGCAACTGAATTAGTGTTGGGCGCGAACTCACCTGTAATTAGGCAGAATTGTGCCTTTGGTATTCAAACCATATCCGGTACAGGCGCGCTACGTATCGCTGCTGAATTCCTGTTTCACCAGCTAAAACGTCATACTGTGTACTACTCTAATCCCACC…
34	comp80823	Aspartate transaminase 2	Cc Got2 F1	GATTTGTGCCGATGAGCAGGAG	Cc Got2 R1	GCCCTTAACATCCTTTAACCATTGAC	CG4233	TGGCCGAGACGCATTTCAAGCGGCATTTCGCANNNNNNNNNNNNNNNNNNNNNNNNNNNNNNNNNNNNAAAAAAAAACATGTCTCAGATTTGTAAGCGCAGTTTATTAACGTTCCATCGTTTCGGCTTAAATACACCCGCTGTATTACGTTTCAAATCAACATGGTTTTCGGAGGTGCAAATGGGCCCACCCGATGCCATTCTGGGCGTAACCGAAGCATTTAAAAAGGACAGCAATCCAAAGAAAATAAACTTGGGCGCTGGCGCCTATCGTGATGATAATACGAAGCCCTACGTGCTGCCGAGCGTGCGGGAGGCCGAGAAGCGTATTGTAGACCGCGCCTTGGACAAGGAGTACGCCACTATTATTGGTGTACCTGAATTCTACAATAAAGCCATT…
35	comp35069	Ornitnine aminotransferase	Cc Oat F2	GATGTGGTCTCAGTGGTGCG	Cc Oat R2	CAGGCAAACATCCCAGGCAT	CG8782	ATGTTCTCCAAATTGACCACTCGTGGCATAGCTACACGCCTAAGCAGCGCAGCCCAAAAAACGCAATTAAAACAGGCCTCGGCAAACACCGTACCCAATCCTGATGAGGTTGGCCGCTCCGAGCAGGTCATTGCACGTGAGCACAAATATGGTGCTCATAATTATCATCCATTGCCGGTGGCACTGACACGCGGTGAAGGTGTCTTTGTCTGGGATGTGGAAGGCAAACGTTATTTTGACTATTTGAGCGCCTACTCCGCAGTTAATCAAGGTCACGGTCATCCCAAAATCATCAATGCGCTCGTAGAGCAAGCACAAAAGCTGTCGCTGACGTCACGCGCCTTCTACTCAGATGTCCTTGGGGAGTACTCGGAGTACATAACAAACATGTTTGGCTTT…
36	comp41918	Arginosuccinate synthase	Cc Ass F1	GGTGTTTACGAGACGCCAGG	Cc Ass R1	TCCTCGGCCAGCTCAATACA	CG1315	ATGGTTGCTGAAAAGGTTATCTTGGCCTATTCAGGTGGTTTAGACACCAGTTGCATACTAAAGTGGTTGCTGGAGCAGCAATTTGAGGTTATATGCGTGCTGGCAGACGTGGGCCAAAATGAAGACTTTGAGGCGGCACGAAAAAAAGCGCTTAAAATTGGAGCTAATCAGGTCATAGTAGCCGATGTCAAGCAGAGTTTTGTGGAGGACTATATCTGGCCAGCTGTTCAAATGGGACTTATCTATGAAGAGCGCTATTTGTTGGGCACTTCTCTGGCGCGTCCTTGCATAAGTGTCGCATTGGTACAAGCCGCTCGCGAGCATGGTGCTCAGTATTTGGCACATGGCGCCACTGGCAAGGGCAACGACCAGGTACGCTTTGAGTTGAGTGCCTATGCG…
37	comp31731	Asparagine synthase 1	Cc AsnS1 F1	TGACGATACGGGCGTAGGTT	Cc AsnS1 R1	ATGACTTGGCCATCCTGGGA	CG33486	ATGTGCGGCATCTTGGCCATATTCTCACCAAATGTCCAACCCATTGAGCCGCAGTCATATAAGGGCTGCCAATATACCATACGTGAACTGGCCTATAGACAGAGCGGCAAACAGCGTCATCGTGGTCCTGACGATACGGGCGTAGGTTTAGTGACGCAACAAGGCGTGGTTCTGGTACATGAGAGACTCTCAGTAATAGGTGTGGAGACAGGACACCAACCGTTGTACTCCCAGGATGGCCAAGTCATGCTTATAGCTAATGCTGAGATCTACAACTTCGTGGAGCTAACAGCTCATATAGCCAAGCAGCGAACTTGTTACAAGCCCAAAAGTGATTGCAATGTGATCATAGAACTTTATGAAGAGTACGGCGTGGAGCTGCTTAAGCACATTACAGGC…
38	comp32114	Asparagine synthase 2	Cc AsnS2 F1	ATAGGTGCACTGCGACGTTG	Cc AsnS2 R1	AGCTGCTGCGTAACATGCTT	CG33486	TGTGTGGCATTTTTGCAATATTCTCAAGTGATGGAGAGGCCATTAAGCCACGTCTGCACAAGGGCAGCCGGCATAGTTTGCGAGAGCTGGCCTTTAGGCAAAGCGGCAAGCAGCGACATCGTGGTCCAGATTCCACAGGCGTAAAGACCATAGAGGAGCACGGCGTTGCTATGGTACATGAAAGATTGCGTGTTGTGGGCGTGGAGATGGGCGACCAACCATTTGTTTCCACTGATGGCAACTTGGTGCTGGTGGCCAATGGCGAAATCTACAACTACTTGGAGCTGTCGGCCGACATTGCCAAGCGACGTGGTTATTATAAGCCCAAAAGTGACTGCCATGTTATACTGGAGCTCTATCAGGATTATGGCGTGGAGGTTTTACAACATATAACAGGCA…
39	comp23581	Arginase	Cc Arg F1	TAAGCATTGTGGAGGCGCTG	Cc Arg R1	ATCGATTGTGGTGCGCACAT	CG18104	CATGTCGTGGACTTGCAGACTGTTGTCAAGGGATCTCGGCCCGAAATTGTTCCGGCTTAAGCACAGTTTGGCGGGCGAGCAGAGTCTTGGCATCATTGGTGTGCCCTTTTCCAAAGGGCAGCGCAAACAGGGCGTAGAGCTGGCGCCAGATGCACTTCGTCAGAGCAAGCTGTTGGAAGTGCTGCAAGGCGTTGATGAGCGCCTGGTAATCAAGGACTATGGGAACCTAAAATACCAGACGGATGAGGCACTGTTGCAGCAGCAGAACCAACATTTCAGTCACATCCGTAACTATGCCGAATTTATGGCCTGTAATCGAGCGCTTATTAAACAGATTCAGCTAATGCTGCAGGAGCACACGCAATTCCTGACACTTGGCGGCGATCATGCCATTGGCTT…
40	comp25605	Arginosuccinate lyase	Cc Asl F1	AACGCGCACAGACTGTACAG	Cc Asl R1	AGCTCTATCAGACGCAGGCA	CG9510	GATGGCGGCTCAACAACTTTGGGGCGGTCGCTTTAACGAAAAGTCACATGAATCATTAACGACGTTAAATAATAGTTTGCCCTACGACGAGCGGCTGTATGCGGACGACTTGGATGCAAGCAAGGCATACGCGGAGGCGCTGAAAAAAGCTGGATATCTGAACTTTGAAGAGTGCGACAAGATTGTTAAAAGCTTGGAGCTTATTCGGTTCAGTTGGATTGAACGAATGATTCAGTTTTTGCCAACAGATGAAGACGTACATACTGTAAATGAGCGCCTGCTAATAGAAATTACTGGTGAGCTGGGTCAACGTCTGCATACTGGACGCAGTCGTAATGATCAGGTCGCCACGGACATGAAACTGTGGATGCGCAAGGCCATACGCGACACTGTGGCACG…
41	comp2101924	Nitric oxid synthase	Cc Nos F1	TGCGTTGGTATGCACTTCCC	Cc Nos R1	CGCATAAATTCCGGGAGCCA	CG6713	AAATATGCCACAAATAAAGGCAATTTGAGATCAGCCATAACGATATTTCCACAACGCACCGATGCAAAACATGATTATCGCATATGGAACAATCAGTTGATATCTTATGCAGGCTATAAGCAGCCAGATGGCAAGATTATGGGAGATCCCATGAATGTGGAGTTTACGGAGGTTTGCATGAAGCTGGGCTGGAAATGCAAGGGCACCGAATGGGACATTTTACCTTTGGTTGTTTCGGCCAATGGACATGATCCGGACTACTTTGATTATCCATTGGAATTAATTTTAGAAGTGCCACTAAGTCATCCCAAATTCGAGTGGTTCACCGATTTGGCATTGCGTTGGTATGCACTTCCCGCCGTGTCCGGCATGCTCTTCGATGTGGGTGGCATACAGTTT…
42	Seq1491	Arginine kinase	Cc Argk F1	TCGAGAAGCGTGTGCCATTC	Cc Argk R1	CTTCCTCCAGCTTGGCCTTG	CG32031	ACTATACACTTTGTACTTGTTGCAAAAACTACAAAGTTTAATANGCAAACGTTTGGCCTGGCTATTTCAATCGAACAAGCCTGCACAGCCAGCATTAGACAATAAACCAGCAAATCCTGCACCTTTGCCGCCTGCAAAAGTGCCCACATTTGCACCAGCTATACCCAAGCCCGCAGCAGCTCCAGCGCCGGTCGTTCAGAAGCCAGCAGCACCAGCGCCAGCAAANNNNNNNNNNNNNNNNNNNNNNNNNNNNNNNNNNNNNNNNNNNNNNNNNNCAATTGTTACACCAAAACCAAACGTTCCTGCAGCACCCATAACTGCTGATAAGATGCCGATTCCATCGCCAAAAGCTTTGAGCCAGGCCAACACCAATGGCACTGCCGCCAATGTGCTTACCGA…
		* P5C, delta-1-Pyrroline-5-carboxylate
Trehalose metabolism
No.	C. costata Illumina contig sequence ID	putatively coding for:		Forward primer		Reverse primer	D. melanogaster homologue gene ID	The 5' → 3' sequence of C. costata Illumina contig (only the part is shown that coresponds to Blast hit to D. melanogaster homologue gene CDS)
1	Seq102698	Amylases (distal and proximal)	Cc Amy F1	CTTCAGAAGAGCCGTCGCAG	Cc Amy R1	CACAGTAGGTGCCCTCTGGT	CG17876, CG18730	ATGTTTAACTTAAAAATGATTGTGATTTTGGCCTTTCTGGCGCTGGCCAACGCCCAGTTCAAGACCAACTATGTTTCTGGCCGCGCCGGTATGGTTCATTTGTTCGAGTGGAAATGGGATGATATTGCAGCCGAGTGTGAGAACTTCTTGGGTCCTAAGGGCTTTGGCGGCGTGCAGGTTTCGCCCGTCAACGAGAATGCTGTGCTTGGTGGACGTCCCTGGTGGGAACGCTATCAGCCCATCTCTTACAAGCTAACCACCCGTTCTGGCAATGAGCAACAGTTCGCCAGCATGGTCAAGCGCTGCAATAATGCAGGTGTTCGCATCTATGTCGATGTGGTCGTCAATCATATGACCGCCGGTGGTGGCACCCATGGTACTGGCGGCAGCACTGCACAA…
2	comp35764	Maltase A2	Cc MaltA2 F1	CATGTGGAGTAAGCATCAGACG	Cc MaltA2 R1	TGCACTCCGTTTGCACGTTA	CG8694	ATGTCAATGGGAACGTTACTGTGGCTAACAGCTTTGGTGGTTGTTCTAGGACATGGAGCCAGCAGCGTCGATGTGGACTGGTGGGAGAATGCGGCACTGTATCAAATCTATCCACGCTCCTTCCAAGATAGCGATGGTGATGGTGTTGGCGATTTAAATGGCATAGCTAGTCGACTGGAGTATCTCAAAGAGATTGGCATTACTGCAACATGGCTTTCACCCATCTTCAAATCGCCCATGTTGGATTTTGGCTATGACATCGCGAACTTTAAAGAAATTGATCCCATATTTGGCACGCTGGAAGATTTTGACAAGTTGATGGTCAAAGCCAAGGCTGTGGGCGTAAAGATTATATTGGACTTTGTGCCCAATCACTCCAGTGATCTATGTGAATGGTTT…
3	comp33106	Maltase B2	Cc MaltB2 F1	GCAGAGGTCGCTTCAGCATT	Cc MaltB2 R1	CCACAATTTGCGGTTCAGCG	CG14935	ATTATTATTGCTTTTGGGTATTTTGTGCAAAACAAATTACAAGTTAAGCCTGCAGCTGTTTGTGAGCCTTATTCAGCCCAGCATGTCCAGCTTGGTGTTAAGCAAAATGGAGGACTTTCTGGACTGGTGGCAGCATGCTGTTTTCTATCAGATCTATCCACGCTCTTTTATGGACAGCGATGGCGATGGCATAGGCGATTTACGCGGCATTACCTCAAAACTAGGCTATTTGGCGGAGACGGGCATTAGAGCCACCTGGCTAAGTCCTATCTTTGCCTCACCCATGGTGGATTTTGGCTACGATATATCAGACTACAAGAGCATACAGCCGGAGTATGGCACCATGGCTGATTTTGATGAGCTGATAGCTACTGCGCACAGTTTGGGCATTAAAGTTGT…
4	Seq17	Glucose transporter 1	Cc Glut F1	GTTGCGTCCGCCACTGATTA	Cc Glut R1	AGCTCATGAACAGCGACGTG	CG43946	ATGGCTTTCCTATGTGCAACGGGTCTGACCTTCTTTCTTACCTACTCCATATTCTCGGCGGTGCTGGGCATGCTGCAATTTGGCTACAATACTGGAGTCATAAATGCGCCCGAAAAGAATATTGAGAACTTTATGAAGGATGTATATAAAGATCGCTATGGCGAGGACATTAGCGAGGAGTTCATACAGCAGCTGTACTCGGTGGCAGTATCAATATTTGCCATTGGAGGCATGCTTGGCGGTTTCAGTGGCGGCTGGATGGCCAATCGCTTTGGCAGAAAAGGAGGCCTATTGCTAAACAACGTGCTTGGCATATCAGGTGCATGTTTGATGGGTTTTACCAAAGTTAGTCATTCCTATGAAATGTTATTCCTTGGGCGATTTATAATTGGTGTTAAT…
5	Seq2286	Hexokinase A	Cc HexA F1	TGTGCTGAATACGCGTGGTC	Cc HexA R1	GCTTAGACCCAGCTCCTCCA	CG3001	CAAGTGCTGCGGAAAATAAGAAAATGGTGCATGAGTTATGTCAGCAATTGTTGCTTACGGATGAGCAGGTGCAAGAGTTGTGCTATCGCATACTCCATGAGGTGCGACGCGGTTTGGCTAAGGATACGCATCCCAAGGCGAATGTCAAGTGCTTTGTCACCTATGTGCAGGATCTACCCAATGGCAATGAGCGCGGCAAGTTTCTAGCTTTGGACTTGGGTGGCACCAATTTTCGTGTACTGCTCATACATCTGCAGGAGAATCATGACTTTCAAATGGAGTCACGCATCTATGCGATACCACAGCATATTATGATTGGCTCGGGCATACAGCTGTTCGATCATATAGCCGAGTGTTTATCCAATTTTATGGCCGAGCATAATGTCTACGAGGAGCGTT…
6	Seq83173	Hexokinase C	Cc HexC F1	GGAACGTGTGGAGTGCGTAG	Cc HexC R1	GTGCGCAAAAAGTCCAGCTG	CG8094	TGATTGACGCAGAAATCCGTGAACTTATGCAATCCTTTGTGCTAAGTGATAACCAAGTGCAAGAGGTGTACAAACGTTTTTGCGCGGAAATTGTCAAGGGTCTAAAGCGTGAGACGCACGCACAAGCCACTACCAAATGCTTTCCCACCTATGTGCAGGATTTGCCCACGGGCGATGAGCTGGGCAAATATTTAGCTTTGGATTTGGGTGGCACCAACTTTCGCGTGCTGCTGGTTACGCTCAAGGGACACAAGGAAGCCTGTGTAGACTCGCAGATCTATGCGGTGTCCAACGAGCTAATGCTGGGTCCGGGCGAGCAACTCTTTGATCACATTGCGCAATGTTTGGCTCAGTTTGTGGCCAAACATGGCTTGCATAATGTGTATCTGCCTTTGGGTT…
7	Seq93285	Phosphoglucose isomerase	Cc Pgi F1	CCGGTGACAGTTGATGGACG	Cc Pgi R1	GCGCCATACTCCAGAGAGGA	CG8251	AATGGCTGGTACACTTCCACCACTTAATCAAGAGCCCGTTTTTAAGAAGCTTCAAGAATATTATGAAAAGCACAGTAAGGAGATTGTCATTAAAAATTTGTTTTTGAATGATCCGAAGCGGTTTACGAAATACAGCTTGCGCCTGCAAACCCCCAAGGATGGTGAAATACTTTTGGATTACTCAAAGAACCGTATAAATGACGATGTTTGGCCCATGTTGTTGCAATTGGCAAGTGAAAGGCACGTTGAAGCGGCCCGTGAAGCCATGTTCAGTGGCAAGCATATAAACATTACGGAGAATCGCGCCGTGCTGCATACTGCCTTGCGTAATCGTGGCACCGAACCGGTGACAGTTGATGGACGCGATGTAATGCCCGATGTACGCGCCGAGCTGACCCA…
8	Seq80328	Lactate dehydrogenase	Cc LDH F1	CGTCAAAAGGAGGGCGAGTC	Cc LDH R1	ATCGGGGCTGTATTCCACCA	CG10160	ATGGCCGCTATCAAGGACAATCTCTTGTCTCAAGTTGCCGAAGTGTTGCCCAGCTCGGGTCATAAGGTGACCATTGTGGGCATTGGTCAGGTGGGCATGGCCAGCGCTTTCAGCATACTGGCTCAGAATGTTTCCAAAGAGGTCTGCCTTATTGATGTTTGCGCCGACAAGCTGCAAGGTGAACTTATGGATCTGCAGCATGGCTCCAACTTTTTGAAGAATCCTCAAATCACGGCCAGCACTGATTTTGGCGTCTCGGCCAATTCAAGGCTTTGTATTGTTACCGCTGGTGTGCGTCAAAAGGAGGGCGAGTCGCGTTTGTCGTTGGTTCAGCGTAATACTGATATCTTGAAGAGCATCATTCCCAAGCTGGTGGAATACAGCCCCGATACTATACTG…
9	Seq2951	Aldoketoreductase 1B	Cc Akr1B F1	CCAAATCGTCCATGGGCCAA	Cc Akr1B R1	TCTGTCCCGGGGTCTTGTTT	CG6084	GGGTCTGGGAACTTGGGGCAGTCCACAAGGTCAAGTTACAGAAGCTGTGAAAATTGCCATCGATGCTGGTTACCGTCACATCGATTGTGCTCATGTTTACCAAAATGAAGCTGAAGTCGGCGAGGGTATTGAGGCAAAAATCAAAGAAGGCATTGTCAAGCGTGAGGATTTGTTTGTTACCAGCAAGTTGTGGAATACGTTTCATCGCCCGGATTTGGTTAGAGGTGCTTGTGAAAATACCTTGGAAGCACTTAGGCTAAAATACATCGATATGTATTTGATTCACTGGCCTATGGCCTATAAGGAGGGCTGCGAACTTTTCCCTAACGACAAGGATGGCAAAGTTCAATTCTCTACTGTAGACTATGTAGACACCTGGAAGGCAATGGAAAAACTGGT…
10	Seq1789	Sorbitol dehydrogenase	Cc SoDH F1	CAGCGTCCTGTGCCAGAAAT	Cc SoDH R1	TCCTATACGCCCCTTTGCCA	CG1982, CG4649	ATGGCAAAGGATAATTTAACAGCAGTTTTGCATGGCATTGAGGACTTACGGCTAGAACAGCGTCCTGTGCCAGAAATCGCCGACGATGAGGTGCTGCTTGCCATGGATAGTGTGGGCATTTGTGGCTCCGATGTGCATTATTTGGCAAAGGGGCGTATAGGAGATTTTATACTTACAAAGCCAATGATAATAGGACATGAAGCAGCTGGCGTTGTTGCCAAAGTTGGCAAGAAAGTAAATCATCTTGTTGTGGGCGACCGTGTGGCAATTGAACCAGGTGTACCTTGTCGCATGTGCACGGACTGCAAGCATGGCAAATATAATCTCTGCGCAGACATGGTATTTTGTGCAACACCTCCCTATGATGGAAACCTTACGCGTTACTATAAACATGCCGCA…
11	comp36235	Glucose-6P dehydrogenase	Cc Zw F1	ACACAGGGTCGTGGTGGTTA	Cc Zw R1	GGTTTCTCCATGGCCACCAG	CG12529	ATGATATTCGAAGGCACACACTTTGATGATCAAATACCGCATTCATTTGTTATATTCGGAGCCTCGGGTGATTTGGCCAAAAAGAAGATCTATCCCACATTATGGTGGCTTTATCGTGATGATCTCTTGCCCAAGCCTACGAAATTTTGTGGTTATGCACGTTCCAAACTTACAATTGAAAAATTGGAAGAGAATTGCAAACAATATATGAATGTGCAACCAGAGGAAATGGACAAGTACAATGAGTTCTGGAAACTAAACCATTATGTAGCTGGCAGCTATTCCGGGCGTGAAGGCTTTGAGCTGCTCAACCAAGAGCTGGAAGTAATGGAGAATAAAAATAAAGCCAATCGCATTTTCTACTTAGCGCTGCCACCGAGCGTTTTTGAAGAGGTTACC…
12	Seq56302	Gluconolactone hydrolase	Cc GLH F1	CGCCACCAGAACGCATAACT	Cc GLH R1	GCAACTGAGCATCCGACTCC	CG17333	TTTTCGCATTGGTCTTTCAGGTGGCTCACTCGTGCAGCTATTAACCAAAGCCTTGGCTACTTCCCAGCTGGATACATCTTCTTGGAGGTTTTTCTTTTGTGACGAACGTTATGTATCTCACAATGATGTGGACTCAACGTTTCATGCTTATAAAACAGAATTGCTTGGAAAAATACCAACTCTGTCGGAGACACAATTTATTAAAGCTGTTACCACAAAATCTCTGGATGATTGTGCGCTCGACTATGAAAACCGTTTGAAGTCTGAATTTGGAAACGCATTGCCGAAATTTGATTTGTTATTGTTGGGTATGGGACCGGATGGACACACATGCTCATTATTTCCGGAACAGCCAGAGGTACTTGCTGAGTCTAAACGTCTAGTCTTACCAATACGTGA…
13	comp35923	Gluconate dehydrogenase	Cc Pgd F1	GTTCTCCTTGGCAGCCTCAC	Cc Pgd R1	CCGCCCAGTGTCGCTAATTT	CG3724	GCCTGATAGGTGCTGGCCGAGACATTGCCTCCCGTACCCGTCCAATTGGTGTGTACAAACTTGCCCTCCTCTCCCAGCAGCTCATAAGTATGAGCACCAAAATAGTCACGCTGAGCCTGCAGTAGGTTGGCGGGCAACTTGGCCGTGCGGTAACCGTCGTAAAAGGAAAGCGCAGTGGATAATGCAGGTACAGGTATGCCCCAAAGAAAGGCATTGGCTACCACCTCGCGCCAGGAGGACTGACCGCGTTCAATAGCACGCTTAAAGAAGTCATCCAGCAGTAGATTCGATAGCGTGGGCTGGCGCGTGTACGCCTCCTTTATGTTTCCCAAGAAGACGCTTCTTATAATGCAGCCGCCACGCCACATTAGCGCAATACCACCATAATTCAGTCGCCAT…
14	comp42273	Phosphopentose isomerase	Cc Rpi F1	GGGAACACGAGCCATTGGAG	Cc Rpi R1	AAAAGATCGCTGCGTCTGGG	CG30410	TATCTGTTCAGTACTTTAACGGAACCATCGGCCATACCAAAATAACATTTAAATGCGTTATTAACAAACAATCCGGTGTCTACTACACCTGGAATCATCTTAATGTTACGATTAACTTCGTCCCAATTATAATCGCGCATTGCAACGAAATGCCAGTCTAGCAAAAAGTTTCCATTGTCTGTCACAATTGGGCCAGCCTTTACTTTTGCCATACGGAGCACGACCTCACCACCATACAGCGCCTCAATTTTCATTTTAATGGGAACACGAGCCATTGGAGCCACTTCAATTGGAATGCCTTTGCACCATTGCTCACCCAGACGCAGCGATCTTTTTGTATGGTCCGCAATGATAATCAACTTTTTCGAGCATGAGGCGACTATTTTTTCCTGCAAAAGG…
15	Seq60029	Phosphoglucomutase 1	Cc Pgm1 F1	TGTTTTCGAGGATGGCAGCC	Cc Pgm1 R1	GGCAGTGCCGAGATTTCCAA	CG5165	ACATGTCGTTAAGTGTCGAAACTGTGCAAACTACTCCTTATGAGGGACAAAAACCTGGTACCAGCGGTTTGCGGAAAAAGGTAAAAGTTTTCACGCAGAAAAACTATACTGAAAACTTTGTGCAATGTATTTTGGATGCCAATGGTCCGGCTTTGGCGGGCTCCACTTTGGTAGTAGGCGGTGATGGACGTTACTACTGCAAGGAAGCTGCTGAGCTTATCGTGCGTATTTGTGCGGCTAATGGTGTATCCAAGCTATTGGTTGGCCAAAATGGCATTCTTTCCACCCCAGCTGTGTCCAGCTTAATACGCCACAATAAAGCATTAGGTGGCATTGTGCTCACTGCGTCCCACAATCCCGGTGGTCCCGAAAACGATTTTGGCATAAAATTTAATTGTG…
16	comp27659	Phosphoglucomutase 2a	Cc Pgm2 F1	GTACGCGACTTGACCACAGG	Cc Pgm2 R1	TCGTGCGCATTGTGACTACC	CG8073	CCCTTTTAGGCTGGTGGTCTTTGGAGATGTTTAGGACTAATGAGCCCGGTGCAGATATTTCCAAGTGTGTTATGATTGCAAGTACAGTAAGCTCAAAAATCTTACGTTCCATAGCGGAAAAAGAGGGCTTCACCTTCTTCGAAACGCTTACGGGTTTCAAATGGATGGGTAACAAAGCAATAGAATGTCAAGAGCAAGGCAAAAAAGTTTTATTTGCTTTTGAAGAAGCAATCGGATTTATGGTTTCTACCAATGTTGTAGATAAAGACGGTGTCAGTGCCGCAGCGCACGTGGCAACAATGGCGTCCTATCTGCATGCCAATAAGTGCATGACGCTTCAAGAGAAGTTACGTGACATATATGAGACTTATGGCTACCACACTAGCATTTGTTCCTATG…
17	comp33345	Glycogen phosphorylase	Cc GlyP F1	ACTGCCACGTCACTTGCAAA	Cc GlyP R1	TGATGCGCTTGTCACCATCC	CG7254	AATGTCGAAGCCACAATCGGACGCGGATCGCCGCAAGCAAATCTCTGTGCGCGGTATTGCTGAAGTCGGCAATGTAACCGAGGTGAAGAAGAGCTTCAATCGTCATCTTCACTATACCTTGGTTAAGGATCGTAATGTGTCCACGCTGCGTGACTATTACTTTGCCTTGGCCAACACGGTCAAGGACAATATGGTTGGCCGCTGGATACGCACACAGCAGCATTACTATGAGAAGGATCCCAAGCGCGTCTATTATCTCTCGCTTGAGTACTATATGGGCCGCTCGTTGACCAACACCATGATCAATTTGGGCATTCAGAGCGAGTGCGAGGAGGCCATGTACCAGCTGGGCCTGGATATTGAAAATCTGGAGGAGATGGAAGAGGACGCTGGTTTGGG…
18	comp33503	UTP glucose-1P uridylyltransferase	Cc UGP F1	ATGTCACTTTCGGACGTGGC	Cc UGP R1	GCGCATGTTTCCGGACACTA	CG4347	TACGCGGCCATCAGCGTGCACCTTCCGATTCAAAGGAGTTCCACGAGGTCACGAAACGCGATGCCCAGCGTTTGCTCGAAAATGATGTGGAGCGTTTGCTCCAAACCACTGAACCAGCGCGCAGGCCTGCACTGCAAGCCGAAATGGGACGTTTTGCTGATCTGTTTGGACGATTTCTGCAAGAGGAGGGGCCGTCTTTAGACTGGAACAAGATTCAAAAGTTGCCCGAAAACGCGGTGATGGACTACTCTAATCTTAAAGCGCCCAAAAATGAGCAGGTACGCAGCATGCTGGACAAACTGGTAGTTATAAAGCTAAACGGCGGTCTAGGTACCTCCATGGGCTGCCACGGACCAAAGAGTGTCATTCCGGTGCGCTCAGACTTAACATTTCTGGATC…
19	comp32930	UDP glucose dehydrogenase	Cc Sgl F1	TGCAAATACACAGCGACCCC	Cc Sgl R1	CGAATTCGTCCCACTCCGTG	CG10072	AATGAAGGTTTGTTGTATTGGCGCTGGTTATGTTGGCGGTCCAACGTGTGCGGTTATGGCACTTAAGTGTCCTGATATTACTATAACATTAGTCGATAAAAGTTCTGAACGCATAGCACAGTGGAATTCGGATAAACTGCCCATTTATGAGCCTGGCTTAGATGAGGTAGTCAAGAAGTGTCGCAATGTCAATCTTTTTTTCTCTACGGATATTGAAACGGCTATTAAAGAAGCTGATTTGATATTCATATCCGTCAACACGCCAACGAAAACCTTCGGCAATGGCAAGGGCCGCGCGGCGGATCTCAAGTATGTGGAGAGCGCAGCACGTATGATAGCCGAAACTGCGCAATCCAACAAGATTGTGGTGGAGAAGAGCACTGTGCCAGTGCGTGCTGC…
20	Seq83280	Trehalose-6P synthase	Cc Tps F2	GGTCTTGTTACGGCCGTCTG	Cc Tps R2	CCAAGTGTATGCCAGGCCAG	CG4104	ACAAATGCCGGCGAACCTTCGACTAAGGCCAGCTTGATTGTGGTTTCAAATCGTTTGCCTTTTGTATTGGTCCGAAATGCCAAGACAAAGGAATTGGAACGTAAAGCTAGCGCCGGAGGTCTTGTTACGGCCGTCTGTCCAGTTGTGATCAAGGGCAGCGGTCTTTGGGTTGGCTGGCCTGGCATACACTTGGAGGATCCGAATGAGCCTATACCCGAATCGAATCCCAATGATCAGACGCCAACGGCTGGTTTAAAGTCAGATCAGGTGGTTTCTGTCAATATTGATGCCAAGATCTTTGATAGTTACTACAATGGCTGCTGCAATAAAATCTTCTGGCCGCTTTTTCACTCTATGCCAGGACGTGCCAACTTTGGAGCTGAACATTGGAATGATTAT…
21	Seq83280	Trehalose-6 phosphatase activity	Cc TPS F1	ATGGTGGAAAAGGCGCGTAG	Cc TPS R1	TTGATGCGCTCGTTCCAGTC	CG4104	ACAAATGCCGGCGAACCTTCGACTAAGGCCAGCTTGATTGTGGTTTCAAATCGTTTGCCTTTTGTATTGGTCCGAAATGCCAAGACAAAGGAATTGGAACGTAAAGCTAGCGCCGGAGGTCTTGTTACGGCCGTCTGTCCAGTTGTGATCAAGGGCAGCGGTCTTTGGGTTGGCTGGCCTGGCATACACTTGGAGGATCCGAATGAGCCTATACCCGAATCGAATCCCAATGATCAGACGCCAACGGCTGGTTTAAAGTCAGATCAGGTGGTTTCTGTCAATATTGATGCCAAGATCTTTGATAGTTACTACAATGGCTGCTGCAATAAAATCTTCTGGCCGCTTTTTCACTCTATGCCAGGACGTGCCAACTTTGGAGCTGAACATTGGAATGATTAT…
22	Seq356	Trehalose transporter 1-1	Cc Tret F1	CGCGGCACTTTGGGTCTATT	Cc Tret R1	GCAACGCGCTACCCAAAAAG	CG30035	GCCCACAACAAATCCCATCTATATATGGANCACAGGTTTTGGCTGCACTGAGTGTATCACTGGGATCTTTAGTTGTGGGCTTCTCATCTGCCTACACCTCGCCCGCTTTGGTGTCCATGACAAATATGAATATAACATCTTTTGAAGTTACGCCTCAGGCGGCTTCGTGGGTCGGTGGCATTATGCCGTTGGCCGGTTTAGCTGGCGGCATATCGGGCGGGCCCTTTATCGAGTACTTGGGTCGTCGCAACACCATTTTAGCCACAGCCGTGCCCTTCATTATCTCCTGGCTGTTGATTGCCTGCGCCGTAAACGTAACCATGGTGCTCTGCGGCCGCTTTTTAGCTGGCTTCTGTGTGGGAATAGCCTCATTATCGTTACCCGTCTATCTGGGCGAAA…
23	Seq56437	Trehalase	Cc Treh F1	ACCTACGGACTGGAAGGAGC	Cc Treh R1	GTCGACGCCCCATTGCTTTA	CG9364	AAATTTACTGCTATGGACCTCTTTTGCATACAGTGCAAATGGCCAAGCTCTTTGAAGACTCCAAGACATTTGTGGACATGAAGCTTAAACATGCGCCAGCGCAAACAATGGAAAACTATGAGGCTTTCATGGCGTCCAAAAATAATACGCCCACTCAGGATGAAATTCGCACCTTTGTGGCTGATCATTTTGAAAAGAAGGGAACGGAGCTGGAGACCTGGACACCTACGGACTGGAAGGAGCATCCCTATTTCATTGATCTAATTCATGATCCAGATCTAAAGCAATGGGGCGTCGACTTGAACGCCATTTGGAAAGAACTGGGTCGCAAAATGAAAGATGATGTGCACAAGAATCCCGAATATTACTCCATTATACCCGTACCCAATCCGGTCATTA…
Glycine betaine metabolism
No.	C. costata Illumina contig sequence ID	putatively coding for:		Forward primer		Reverse primer	D. melanogaster homologue gene ID	The 5' → 3' sequence of C. costata Illumina contig (only the part is shown that coresponds to Blast hit to D. melanogaster homologue gene CDS)
1	comp30794	Phospholipase D	Cc PLD F1	TATCCAGAGGTCGCACAGCA	Cc PLD R1	CGCATATGACCACGCGATCA	CG12110	GCTACATGTGCGACGTCATCGGCGCAGCATTTCGCAGCTGATTGCCAACATGGATGACTATCCCACACACGAAGTTTACGGAGCCACGCACTATGATGGCGCCTATATAAATCGTGGCTACGACGATCTGGATAATCCCTATATCTATGCACAGTTTGACGTCATGGCAGGTGTAAGCAATGGCGTGGCGTTGCCACCTTATACGACGGAACCAAGTGATGATGCAGATGATAATGTATTTGAAGACTGTACAGATGAGGCTGCTGCTGCTGCTGCGGAAGCAGATGAAGCCGCGCTGCAAAGTCGTTGTCTGCCCGAGTTTCAGTTCTCGTTAGTGGAATCGGATTATGATGAAACGCTGGCGTTTCCAGATTCTGTCACTATTTTATCTAATGTAGG…
2	Seq1958	Choline transporter 1	Cc Ctl1 F1	TCGCAATGAGAACGCTGCTT	Cc Ctl1 R1	GTGCAGACAAACCAGCCAGT	CG1311	TTCAGATTGTCATTGCCATTTTTTCATNNGTTTATGGGAATCCATTGCGTATAATTAATGGATATGATTCCTTTGGTAACACTTGCGGAATTAAGAATAATGAACGCTACTCTAACTTTCCATTATCCGGCATGAACATGATTGACAAACCGGAACTTTTTTACTTTGATGTAAGAGAACTAAAAAAATCTTTGAAAGTTTGCGTTAAATCATGCCCAACAAGAACGTTCACCAATCGTAACGAAATTTTGGAATATTACAAAGAATCAGGACAGCATATGTGCAGATACGATTTTAACATGTCCCTGATTATCGGTAACCCAGCCGGAAACACAGATTCGTTTTTCAACTATCTTGGACCCTGTCCGAGTCTTCCAATCTATAAGAGTTCACCCGTGT…
3	Seq57868	Choline transporter 2	Cc Ctl2 F1	TAGCGACATGGTGCTTGCAG	Cc Ctl2 R1	TGGCAGAAGGCATGCGTTAG	CG11880	TTAATAAATATGGCGAACCGCTACGCTACGATCGCAATTTTCAGGGACCACGTAGACGTGATAGAAGCTGCACAGATGTATCCTGTTTGCTGATATTTCTGTTATTTCTTGCCGGCTGGGCTTTTATAGCCTTTTTTNNNNNNNNNNNNNNNNNNNNNNNNNNNNNAATGGTGCCAACAGACTCAGCGAATCGTAAATGCGGCCTTGATTCTTCTGTGTTACATAAGAAGTATCTGTTCTTTTTCAATCTGGAAAAATGTATAGATCCTTTGATACCGCTTACTGGCTGTCCCACGCCGCAGGTGTGTGTGGAGTCGTGCCCGACAGAAAGTTTTATATGGGACACCATGAAGGATACACTGAGTATAAGCCAACTTAAAAGTCGTCTCATTTGTCTGA…
4	Seq54338	Secretory phospholipase A2	Cc sPLA2 F1	AAGTGTTGCCGTGCACATGA	Cc sPLA2 R1	GCTGTAGTAGAGGCGACCCA	CG11124	CGCTTTTGGAGACGAGGCCATTTTTGAAGATGAGGACATTTACAACCAGGCACTGCCTCCAGTAAACCACACGGGCCTCACCGCCCCAGGCACTAAATGGTGTGGCCCCGGAAATACGGCTGCTAACTATGATGACCTTGGCTGGGAGCGAGAAACGGATAAGTGTTGCCGTGCACATGACCATTGTCCTGATATATTAGAATCGCATACCTCTGTGTATGGTTTGCCAACTAATACAGACTGGTTTCCCATTCTTAAATGCAGCTGTGAACAAGAGTTTATTAACTGTCTTCAAGCTATTAATACTGTGGCCTCCAATACGTTGGGTCGCCTCTACTACAGCACTCGTAGCAAATGCTTTGCTGAAGGTTATCCTATCACCGATTGCAAACAGTACCA…
5	comp37974	Secretory phospholipase A2 group III	Cc sPLA2 III F1	CACTATCCCACTGCAGCTGC	Cc sPLA2 III R1	CTTATGGCGCACCTGTTCGT	CG1583	GTTGCAGCACGCGTACGCCGTCAAGTATCAGATTGGTTTATAGCGCCTAATACACGCTGGTGCGGTCGCGGTAATCTAGCCAACGGCACCTACAATCATCTGGGTGGCGCTTCAATGGCTGATAAATGTTGCCGCAAGCACGATCATTGCAAGCTCTTCATACCGGCCATGTCTAATCGCTATGAACTGTTTAACTATCGTCCCTATACACTATCCCACTGCAGCTGCGATCGTCGTTTTCGCACCTGCCTTAAAATGGCCAGCGATGAAGATGCAAATACCATTGGCAAGCTGTTCTTCAATATTGTGCAAACACAGTGCTTTGTCTTGAAGACCGAGCGTGTGTGCCAGCAGCATGGCAGCGGCAGCGAGTCAGAGACTTGCCTGCACGAACAGGTG…
6	comp66593	Secretory phospholipase A2 group XIV	Cc sPLA2 XIV F1	ATGCCATCATTGCAGCCGAA	Cc sPLA2 XIV R1	AACTTATTCTGCACGGCCCG	CG17035	ATGCAGTTTTCTTGGATGAAAGTGGCCATCTACGTACTGACATTTTTAACTTACGCCTACTCCGGTTACGGTTCCAGCACAATTGTACATTTACGCGATGCCATCATTGCAGCCGAAGCATTATTTGGTGATGTATTTAAAAATTTTATAACAATTGTGCGCAAATTTCGCACAGTACACGAGGTATTTGATGCGGCCGTAGATGAAAATTGTGTGTTTCAATGTCCGGTGCCCGAGGGCGGTGGACCGGCACCCCGGGCCGTGCAGAATAAGTTCTACACGCCAGCAGCCGATGGCTGTGGCTCGCTGGGTCTACGTATCAGCACTGATTATTTACCTGCTGTCGAGATGGAGACTTGTTGTAATGCACATGATATATGCTACGAGACTTGCAACAGC…
7	comp33135	Lysophospholipases 1, 2	Cc LysoPL F1	TTAGTCTTGCTGGCGCTTGG	Cc LysoPL R1	GCGTCTCCACAATGACCTCG	CG18858, CG31683	CACAACCAGACCCAGGACCCAAATATAAAAACCTATCACCAGTTATATTCGTACCTGGCGATGGTGGTAGTCAAATGGATGCTCGCTTAGATAAATCTCAGGCACCCTATGTCTTTTGCCAAAATAAACACGATTGGTATAATCTGTGGCTAGACTTAGAACAGTTAGTGCTGCCAATGGTATATTGTTGGGTTGATAATGTCAAGCTCTACTATGACAATAAAACACGCACAACACATAATACTCCCGGTGTGGAGACACGCGTACCAGGCTGGGGAGATCCAGAGGTTGTGGAATGGATCGATCCTACGCACAATAAAGCTGGGGCTTATTTTAAAGATATAGCAAACGTGCTTGTTAATTTGGGCTACGTACGCCGCCAAAATATACATGGTGCCC…
8	Seq107285	Lysophospholipase Sws	Cc Sws F1	TGAGGACTGCGATGGCTACA	Cc Sws R1	GGATAGTGAGTTGCCGGCAC	CG2212	GAAGTGCTTGAATTAATGCGTGCCAGTGCCAATGGCACCTACAATCACATATTCTCAGAAGCCTGGTATCAATATGTGTCCAAGCAATGCCAAACGATGGTGTACCTGTACTGTGCAGTTGGTCTGCTAACCATCTCCTTCATTGCGTGGTTCTTATACTTCAAACGCTTGGCACGTCTACGTTTACGTGATGAACTGGCGCGTTCTATAAGCGCTATGAACTTATCATCGGGAGATTTGCGGGGTTTACGCTTTCGCAAGCGCGACAAAATGCTATTTTACGGACGCCGCATGTTAAGGAAAGTGAAGAACGTATCCGGACAGATGTATAGCAGTGGAAAGGGTTACAAAAGACGTGCTGTAATGCGTTTTGCGCGTCGTATTTTACAGCTGCGACGC…
9	comp32973	GPC phosphodiesterase	Cc GPCest F1	CAAGAGCAATTTGGCACGGC	Cc GPCest R1	CTTGGCCACGCGTGAACTAT	CG2818	ATGCAACGTTGGCTATCCACGCATGAGTCAGAGGCCATGGATAGTGATGCCATGGCCGCGCCCTCCATTTGCCCATCTTTGGCACCCGCTGGGACCAATAGACGTGTCTATGGTGACATTACCACCAATCGTCTATGGACTTTTCGCGTGCTCATGAGCTCGGAACTCTATCCCAATGAGCAACTGGCTATTGTAGGCGGCTGTGAAGCACTAGGCAATTGGCAGCATAGCGGCGCCGCTGTTATGACAAAAGATGAAGAAGATGGCAACATATGGTCAGCAGATGTATATATACCACGCCATTGTGCCACCGAATATCGTTATTTAGTATGTGCCGTGGATCCCTCTACAGAACAGCTAATAGTGCGACGCTGGGAAACTCATTTGCAAACGCGTCGC…
10	comp549995	Choline dehydrogenase,	Cc CholDH F1	CTGGCCTCGAAAAATCCGCT	Cc CholDH R1	ACGCAGCACATTCACGTCAT	CG9514	TCGCCCTACAATACGCCCATTGGCCCGGCATTTCTTCAGGCCGGCGAGGAAATGGGCTACGACATTGTTGACGTGAATGGCGCTCAGCAAACAGGCTTTGGCTTCTATCAGTTCAATATGCGACGCGGCTCACGCAGCTCCACGGCTAAATCTTTTCTGCGTCCGGCACGACTACGTCCCAATCTGCATGTGGCGCTCTTCTCGCATGTCACAAAGCTGCTTACCGATCCACATACCAAACGCGCTACGGGCGTGCAGTTTATACGCGATGGACGCCTACAGAATGTCTACGCTACAAGAGAGGTTATCTTGGCCGCAGGGGCCATTGGTTCGCCGCATTTGCTTATGCTCTCAGGCATTGGGCCGGCCGATGAGCTGGCACGCGTGGGCATACCTTTG…
11	comp30956	Betaine aldehyde dehydrogenase,	Cc BetA DH F1	TGCATCGCGAAACTTTTGCG	Cc BetA DH R1	ATGCCGCAGTCAGAACCTTG	CG9629	ATGACCGCACAAATAAAACACTTGAACAGGCTGCTGTGTAGCCGGTTACCAGGCCTCCAGCAACAACGCAATGCCTCTAATCGTACCAGTTACCTAATAGAGCAACCAGAATATAGTTTTCTTAAGGATTTGGGTTTGGAACGCGATAATCCGGGTGTTTACTCCGGCAGCTGGCTGGGCCGTGGAGCTACCATTACCAGCTATGATCCAGGCTCTGGCCAGGCCATAGCCAATGTGCGGCAAGGCACGGTACAGGAGCTGCAGCAAGCCATTGGATTGGGCGTTGAAGCCTACAAGCACTGGCGTCAGGTGCCTGCACCAGTACGTGGTGAAATCGTGCGCCAAATTGGTGACGAGCTGCGCAAATACAAGGAGCCACTGGGCAAGCTGGTGTCTCTC…
12	comp27877	Betaine transporter	Cc BetT F1	CGTTAATTGGCGCACTGTGC	Cc BetT R1	CAGTGACAATGCCCAGCACA	CG4991	GCATGCCACCAGCAAAATAGAGGCCGCCACACATCTTTTCAAGGGCAGCGTTGGCGCTGGACTTTTTGCCATGGGCGATTGCTTTAAGAATGGCGGACTGGTGGGTGCTACCATTATGCTGCCCATTATAGCCATAATCTGCGTGCACTGCGAGCGCATGCTCATACGTGGCTCTATACTGGCCGTGGAGAAAACGCCGGGCGCCACGTTCTATGATTATCCCGAGACAGTGGAGAAATGCTTTGAGTACGGTCCGCGTCCGTTAAGAAAAATGGCGCGTACCATGAAACTAATTGTGGAAATGTTCCTGTGCGTTACACAATTTGGCTTCTGTGCCATTTACTTTGTGTTCATTACGGAAAATCTGTACCAGGTGCTGCAGCAGAATGGCATTGATAT…
13	comp31869	Choline acetyltranferase	Cc ChAT F1	GAGATGATACATGGCGGCGG	Cc ChAT R1	GCAATGCCTTCGGATGTGGA	CG12345	CGAACGTGGCGTCCAACGAGAACAACAGCAGCGCCGCGGGCAGTGGCGGTGCGGAGTCAGCCGCACTGTTCTCCAAATTGCGTAGCTTCTCCATTGGCAGCGGGCCCAATTCGCCACAGCGCGTTGTCTCAAATTTGCGCGGTTTTCTAACACATCGCCTTAGTAATATCACACCGAGCGATACAGGATGGAAAGATTCCATATTATCCATACCCAAGAAATGGCTTTCCACTGCAGAGTCCGTCGACGAATATGGATTCCCTGACACACTACCCAAGGTACCTGTCCCACCGCTAGAGCAGACCATGGCCGATTATATACGCGCTTTGGAGCCCATTACCACACCGGCGCAACTGGAACGCACCAAGAACATCATCAAGCAGTTCTGTGCACCTCAGG…
14	comp32042	Choline kinase	Cc CholK F1	AGAGGAGCAGGAAGAGCAGG	Cc CholK R1	CGACTCATGTTGCTGGCCAT	CG2201	ATGTCGACCAATTTGCAAACGGCCACTCTTGAGGAAATTCGTCATGCTGCAGCTCGTATATGCCGTGACTATCTAACCGGACGTTGGAAAGTCGTCACACCGGAACAACTTGTCGTGAAGCGCATCAGTGGAGGTCTTTCAAACTTCTTGTATTACGTAAGTCTACCCGACTTGGACGACTTCGATGAGCAGCAGCTGTTGGAGGTGGAGCAAGCAAACAGTGCAGTTAGCAGGAATGTGTCCGACGTCATAGCTAACGCAATTCTGACTAAAAATAATGGCAGCCAGCGTCGCGAAATATTCGGCAGTAATGTGCAGAGAGAGGAGCAGGAAGAGCAGGTTGGGAACGTATACGGTGTGGCCACAAATTTGGCACATGGCCAGCAACATGAGTCGATT…
15	comp94090	Choline kinase Eas	Cc Eas F1	GTTGCTCGTCGAATGGCTGA	Cc Eas R1	ACTCCTCACGTAGGCGACAA	CG3525	ATGGGCACAGAAACCAAGAGCAACAGTTACACAGGACAGATTTCAACAACAGNCGGCAACCCTAAAGTGATGAAAGATTCTTTATCCTTAGTTCGTCAAACGGAAAACCAAAATTCGAACCAAAGCAATTTGACCTCGAATTCCAATTCGATAGAACAAAACGCGGGTGATATTCGACCAAAGCAAGAGGACCAATATACCAAAGAAGCGATTGTTCCTTTCGTTCCCATATTCATTGAAGAAGCTGATGTTATTCAAGGAGCTAAGGAGATATTAAAAACCATACGTCCGAATTGGGATCTCGCGCACGTTGAGTTTAAGAAATTTACCGATGGCATAACAAATAAACTTGTCGGCTGCTTTCACAATAATTTTACAACCAACAATGAGTCTGACAAT…
16	Seq3405	Phosphocholine cytidyltransferases	Cc Cct F1	GAACTAAAGTCCCGCGGCAA	Cc Cct R1	CTCGCGTGACTTTTCCTCCC	CG1049, CG18330	CTTTACACATGGATTTCAAAGCATTTNACAATTTGTAAGCCGGCGCCTTTCTCGAGTGATGAGGAAGCCATAGTGGAGCGCGACCGCTGTGACTATACACAAAAAATTACATACCAAATGGCGCGTTCCGGACAGACCAATCGTCGTGTGCGCGTTTATGCCGATGGCATCTATGACTTGTTTCATCAGGGTCATGCACGGCAGCTTATGCAGGCCAAGAACATATTTCCCAATGTCTATCTGATTGTGGGTGTGTGCAATGATGAGCTAACACATCGCATGAAGGGACGTACTGTAATGAATGGTTTTGAGCGATATGAGGGTGTACGTCATTGTCGCTACGTGGATGAGATTGTGCAGGATGCACCTTGGACGCTATCTGATGATTTTATAGCCGAC…
17	comp33371	Neurotransmitter transporter	Cc Ntl F1	GGTGGCAGTTGCTCAGTCTC	Cc Ntl R1	ACCACTTTGCCCACCGTTTT	CG7075	CCAATTTTAAAGGGTACTGGAATTTCCATGGTGATTGTCAACATGTACTGTGTCTGCTACTACTCAGTACTGCTTTCCTATTCGATACGCATGCTTTCTTATTGTTTCCGAGACCCAGTACCCTGGGTTGGCTGTAATCATGCTTGGAATACGGGAAACTGCTCCGCGGTTCAGGACCTGGCTGGCAAAAATGAAACGGAGAATTTAAAAACATCAGCCGATGAATTCTTTCACACAGAGGTTCTGCGTTTATCGAAGAGTATTGCTGATTTGGGTAGTATCGTCTGGTGGCAGTTGCTCAGTCTCTTTATCACTTGGATTATCATCTACTTGTGTATTGTTCAAGGCATAAAAACGGTGGGCAAAGTGGTTTACTTTACGGCTCCGTTTCCATATTTG…
18	comp1702	Glycine transporter	Cc GlyT F1	AGGTGGTAGATCAAGGCGCT	Cc GlyT R1	CAAACTGCGAGTCCAGACCC	CG5549	GAAGCAACTTGCCAATGCGCAGGTATGGGGCGACGCAGCCGTTCAAATTTTTTTTGCTTTAAGTCCTGCCTGGGGTGGCCTCATAACGCTCTCCTCTTACAATAAGTTTTCAAACAATTGCTATAAGGACTCTTTGATCGTTGCCTTTTGCAATATAGCTACCTCCTTTTTTGCTGGTCTGGTCATCTTTTCCATCATTGGTTTCCTGGCTCACGAATTAGACGTTGAGGTTAAAAAGGTGGTAGATCAAGGCGCTGGCTTGGCTTTTATTGTTTACCCCGAAGTGGTTACGCGTCTTCCCGTATCGCCTGTTTGGTCAATTTTGTTCTTTGTCATGCTGCTTACACTGGGTCTGGACTCGCAGTTTGCGCTCATGGAAACTGTTACTACTGCCATTTT…
19	comp23649	Sarcosine dehydrogenase	Cc SarDH F1	TTGATGCCAAGGTACGCGAC	Cc SarDH R1	AAGCTGACACGAAGCAGACG	CG6385	GCGCTGCCAACCTCAGCGGATGTTGTGGTTATTGGTGGCGGTTCGGCAGGATGTCATACCCTGTATCATCTTGCAAAACGAGGCGTTAAGGCTGTGCTCTTGGAGCGTGCCAAGCTCACAGCTGGCACCACCTGGCATACGGCGGGTCTGGTCTGGCGTCTGCGACCCAACGATGTAGACATTGAACTGTTGAATAATTCACGCAATATGCTGCGTCAGTTGGAAGCGGAAACGGGTCTGGACCCAGGCTGGATACAAAATGGTGGCATTTTTATTGCACACAACGAAACGCGTCTGGATGAGTATCGCCGTTTGGCTACAATTGGCACCGCACTTGGCATTGAAAATCAAATACTTGATCCTGTGGAAACACAAAAGCTGTTTCCACTACTCGATCCG…
20	Seq107157	Glycine N-methyltrasferase	Cc GMT F1	GTAAGCCCGCTTTGGTCTCC	Cc GMT R1	CTTAGCCTGCGCACCAAAGA	CG6188	GACGACTAGTGCCGATAGTGTTTTTGTTGCTCGTTCGGAGGGTATATCCGCGGAAGGAGTACGGGATCAGTACGCGGATGGTAAGGCTGCTAAGGTTTGGGAAATATTTATTGGTGACAAAAATTCACGCACGGATAACTATAAGAATTTTTTGATTGACTTGCTGCGTCAAAAGGGATGCAAACGCGTGCTGGATGTGGCCTGTGGCACGGGCGTTGATTCCATAATGCTGGTAGAGGCTGGCTTTGAGGTGGTTTCCGTGGATGCCTCAGACAAAATGTTAAAGTTTGCGCTTAAGGAGCGTTGGAACCGCCGCAAAGAGGCCGCTTTTGATAACTGGGTTATTGAGGAGGCCAATTGGCTAACCCTATACGACGATATACAGGAACACATTAGGGA…
21	Seq80450	Glycine-Threonine conversion	Cc 10184 F1	TACGATAAGCTTGCCCACGC	Cc 10184 R1	CCACAACGGTTGGATCCTCG	CG10184	GACTTGCGTTCGGATACGATAAGCTTGCCCACGCCCCAAATGCGAGCACGCATGGCTGATGCTGTAGTTGGTGATGATGTATACGGCGAGGATCCAACCGTTGTGGAACTGGAAGCCAAGGCGGCAGGTATATTTGGCAAGCAGGCGAGCCTATTTGTACCCACCGGCACCATGGGAAATCTACTGGCAATTATGGTTCATTGCCATCGACGTGGCACCGAGGCCATCGTGGGCGATTTATCGCACACTTTTCTCTACGAACAAGGTGGCGCCTCGCACTTGGCAGGCGTGCAATTAGCCACGATTAGAAACGAGACAGACGGCACCTTTAGTCTGCAGGAGCTGCTCCGCAAGATACGTCACGATGACTACCATGAGCCCATCACCAGTCTGGTGGTA…
22	Seq121	Amimolevulinate synthase	Cc Alas F1	CGAGGTTCATGCTGTGGGAC	Cc Alas R1	TGCCCAGTGTCCCCGATATT	CG3017	TAATGCAGTGTCCCTTTTTAAGCAGATTTAATTCCACCTATATACGCAACTATGCCGAGGTGTTGTATCAATCGTATGGAGCTTACTGCCCTGTTATTGGGAAAAATGTTCATGTGGCTGAACAGAAATTGCCAATAGCTGCTTCGTTGCCATTTTCCACAAGGTCATATTCGACTTCTTCGTTGAAGGAAGGTAGTCATGTTGGGCATAATGAAAAAGGTGGCCGGATCCATGATAATACTGTGGCTGAGCCTAACAATTGTTTTCCATATGAGAAATTTTTCAACAATGAAATAATGAAAAAGAAACGAGATCACTCCTATCGAGTTTTTAAGAGAGTTAATCGTTTAGCTGGGCCTGGACTCTTCCCGCATGCACTCGAATATTCGTCGAACAAGG…
23	comp25787	Glycine decarboxylase	Cc GlyDC F1	TCCGGTTATCAGCCCGCTTA	Cc GlyDC R1	TAGGCCACGACTGCCCATAA	CG3999	ATGCAACGCCTTATCACCAGACGTAGCTGCGACCTAGTGCTCCGATCATGCAAAGTGTCACAAAGTCGTTACCTGGCTACCGTACCTGTAGAAGATGTGCTGTTCCCTACCAAGTCGGATTTTCCCAGCAGACATATTGGACCACGCAAAACGGATGTGGTGGCCATGCTGGATACATTGGGTTATAAGTCGCTGGCGGAGCTTACGGATAAAGCCGTTCCCCAGAGCATACAACTAAAGCGTGAATTAAACCTGGACAAACCTTTGAATGAGCATGAGCTCATAAAGCGCATACGCGATATCTCACTGAAAAATCAGCTCTGGCGTTCGTACATTGGCATGGGCTATCATAATTGCCATGTGCCGCACACAATTCTGCGCAATATCTTTGAGAATCCC…
24	comp23304	Serine-Glyoxylate aminotransferase	Cc 11236 F1	TGCACGAATCCCCCTACGAT	Cc 11236 R1	TCCGCGCACTGCATACATTT	CG11236	CATGTTGCAGATAGGCATTATCGGTGCAGGCGTCAATGGCATTGCCTGTGCTCTCAAAATACTGGAGCACTACAAGAATGAACTCAAACAGCAGGTGCAGGTCACTGTTTTATCGGAGGACTTTACGCCCAATACAACTGGAGATGGATCGGCAGGTCTTTGGGGACCCTATCTGCTGGGCGGCACTGATAAGGCGAAAGTTCACAAATGGGCCAAGGGCATGCATTTATTATTGCAACAAATTTGGCTAAGCGAAGATGCTGGAGAAGCTGGAGTCTGTCTCTTGCCATGCGTGCGTTTGGCCAATGCGCAGTTTGCCAGTGAGGTATACTTCTGGAATGATATTGTCTATGGAGCTACGGACCTAACGCCGCAACAGCTGGCTTTCTACAATCTAGG…
25	comp59214	Serine hydroxymethyl transferase	Cc Shmt F1	TGGGCTTGTGGAGAAGGACA	Cc Shmt R1	ACCTTGACGGCATTAGCAGC	CG3011	ATGGCGGATATGAAAATGCTGCAAACTAGCCTGGAAGAGAGTGATCCAGAGCTGGCTGATATCATACATAAGGAGAAACAACGTCAGCGTGAGGGTCTTGAGATGATTGCCAGTGAGAATTTTACCTCGTTGGCTGTGCTGGAAAGTTTGGGCTCCTGTTTGACCAACAAGTATTCCGAAGGCACTCCAGGCAGACGCTACTATGGTGGTAACGAATACATTGATATGATTGAACGTTTGGCGCAATCACGTGGTCTGGAGCTCTTTAATCTGAGCAGCGACAAGTGGGGCGTCAATGTGCAGCCTTACTCGGGCTCACCGGCCAACTTGGCCGCCTATACAGGTGTGCTGCAGCCACATGATCGCATAATGGGCCTGGATCTGCCCGATGGCGGTCAT…
26	comp15012	Serine-Pyruvate aminotransferase Spat	Cc Spat F1	TATGCCCAGCTGCAAACGAG	Cc Spat R1	GGCATTGGCGCATTTCTGTG	CG3926	ATGGAAGTACCACCTCCAATAGTGCTTAAACGTCCGCTCTATGTTCCCAGCAAAACCCTTATGGGGCCCGGTCCTTCTAATTGTTCACATCGTGTACTTGAGGCCATGAGCAATCCTGTGCTAGGTCACATGCATCCAGAGTGTCTGCAGATCATGGACGAAATAAAGGATGGCATTAAATACATATTTCAAACGCTAAACGATGCCACAATGTGCATAAGTGGAGCCGGTCATAGCGGCATGGAAGCCGCTCTATGCAATCTCATTGAAGACGGTGATGTGGTGCTAATGGGTGTAACTGGCATGTGGGGCCATCGTGCTGCCGATATGTCCCGACGCTATGGCGCCGATGTGCGTTATGTGGAGTCCAGTTTTGGGCGTTCTTTATCGCTGGAGGAG…
27	comp26230	Serine-Pyruvate aminotransferase	Cc 8129 F1	AGCTGTTAAGTCGCTGTCGC	Cc 8129 R1	TGGGCGTATGAATGGGACCT	CG8129	ATGTCACAAACCACAAAAAGTGAAGCCCCACAAAATGGGCAAAGCAATGCAGCTGTCAAGTCAAATGGTGCGGCAGCAAACCAAACTAATGGAAAAGGTGTTGTGGATAAAGTTAAAGCGGAGGCTGAAGAAATTGTGGATCCATTTTGTGATCCCAAGAATCCGCGCAAGGTTTCTTTTAACGATATAACATCGGCTGCTTTTATGATCAAGGGCGGTGTGGAGCGCACTCCTTGTCCAAAATCCACATCTTCAGAATCTTATGGTATGGATTTGTATTTGAAAAAGGACTTTCTGCAGTTTACAGGCAGCTTCAAAGAGCGTGGCGCACGCTTTGCGTTGTTATCTCTAACAGAACAGCAGAAGAAGATCGGCGTGATAAGCGCCTCATTGGGCAAT…
28	comp19685	Cystathionine beta-synthase	Cc Cbs F1	CGTGTTGATCAGCTGCCTGT	Cc Cbs R1	TACCGGTTCATGTTGCTGCC	CG1753	CTGCTAATAAGCCTTATGAAAGACCTGCCGATTTTGTGGATCCTGGCAAGCCATCGAAATGCAAATGGCATTTGGGCACAAAGGATGAAACGCCGCATACCAAGCGTGGTATAGCTCATCGTACAAAAATAACACCGAATATACTGGATGTCATTGGCTGTACGCCGATGATTAAACTCAATCATATACCTGCCAAGGAGGGCATCAAATGTGAAATGTATGCCAAGTGTGAATTTCTAAATCCAGGTGGTTCAGTCAAGGATCGTATTGGTTATCGCATGGTGCAAGATGCTGAGGAACGTGGCTTGTTAAAGCCCGGTTATACCATTATTGAGCCCACTTCGGGTAACACAGGTATTGGTCTTGCCATGGCCTGTGCCGTCAAGGGCTACAAGTGCG…
29	comp34142	Cystathionine-Cysteine conversion	Cc 5345 F1	GGCCTTTAGAATTGGGCGCT	Cc 5345 R1	CCGACCGCGTTTTGCAAAAA	CG5345	ATGAGTTTTAAAGTGCAACCAAAAGGCTTTGCTACCAAGGCAATTCATTCTGGCCAGGATCCTGAGCAATGGAAAAGTGCTAGCATAGTACCGCCTATATCTTTAAGTACAACCTTTAAACAAGATGGACCTGGAGAGCACAGGGGTTTTGAATATTCGAGAAGCGGCAACCCAACCCGCCAAGTTTTGGAAACATGCATAGCTGCTCTTGATAATGCCAAGTATGGATTGACGTTTTCATCAGGATTGGGCGCAACCACAGCTATCCTAACTATGTTGAGCAGCGGTGACCATATTATCATGGGAGACGATGTCTATGGTGGAACCAATCGATTGATACGTCAAGTAGCTACTCGCCTGGGCATTTCAGCCAGCTTTGTGAATACAACGAACTTGGAT…
30	comp80510	2-Hydroxyacid dehydrogenase	Cc HADH F1	GATGTGGATGTGTGGGCAGG	Cc HADH R1	TGCAGCATTTCGTCGAAGCT	CG1236	GAAATATGAGCCAATCTTATAATGTTTACGTGACACGTCCAGATGTTGACGCTAGTGGCTTAGAATTGCTGCATAAAAGCTGCCATGTCACCACCTGGTCTGAAGCGCTGCCTGTGCCTCGTGACGAACTGTTACGGCAAGTGGTCGGCAAAGATGCACTCTACTGCGCTTTGACTGACAAAATTGATGCAGACATACTAGACGCAGCCGGCCCTCAATTAAAGTGTGTATCCACCATTTCAGTGGGCTTTGAGCATATTGACATTGAGGAGTGCAAAAAACGTGGCATACGCGTTGGATATACACCTGATGTGCTTACAGATGCAACCGCCGAGTTGACATTGGCACTGTTGCTTGCAACTAATCGTCGTTTATTTGAGGCCAACAAGCAGGTATATA…

## Sheet: Table S3
Table S3: Results of relative quantification of metabolites (LC-HRMS) and transcripts (RT-qPCR)
	Proline metabolism
		HILIC peak area					log2-fold changes
		Acclimations:					Early diap.		Late diap.		Cold accl.
	Metabolites:	SD3	SD6	SD11	SDA		SD6 / SD3		SD11 / SD6		SDA / SD6
	Proline	1.57108e+10	2.10387e+10	2.66071e+10	3.34335e+10		0.421288		0.338762		0.668247
	Hydroxyproline	1.97434e+06	2.08024e+06	2.28122e+06	4.37582e+06		0.0753818		0.133055		1.0728
	Glycine	3.70264e+06	3.03497e+06	4.06472e+06	6.75418e+06		-0.286875		0.421476		1.1541
	Glutamine	5.17479e+09	1.04848e+10	1.25034e+10	4.72182e+09		1.01873		0.254021		-1.15088
	Glutamate	7.37814e+08	6.40734e+08	6.71323e+08	6.1229e+08		-0.203532		0.0672817		-0.0655099
	Alanine	5.61204e+07	5.13945e+07	8.99873e+07	3.98794e+07		-0.126912		0.808109		-0.36597
	Aspartate	6.10146e+06	1.42805e+07	1.51708e+07	7.00036e+06		1.22681		0.0872521		-1.02854
	Asparagine	9.76372e+07	1.03218e+08	2.48774e+08	1.84878e+08		0.0801945		1.26914		0.840878
	Citrulline	3.35472e+07	1.9945e+07	8.19949e+06	1.0083e+07		-0.750168		-1.28242		-0.984101
	Ornithine	8.57668e+07	7.0025e+07	7.87543e+07	1.75252e+07		-0.292551		0.169489		-1.99844
	Arginosuccinate	6.37576e+06	1.00794e+07	1.9671e+07	9.82335e+06		0.66074		0.964661		-0.0371209
	Arginine	4.6558e+09	4.70096e+09	4.70573e+09	4.16256e+09		0.0139271		0.00146445		-0.175484
	Arginine phosphate	2.31205e+07	4.07381e+07	7.81433e+07	1.36536e+08		0.817211		0.939743		1.74482
		qPCR ddCt:					log2-fold changes:
		Acclimations:					Early diap.		Late diap.		Cold accl.
	Transcripts:	SD3	SD6	SD11	SDA	no.	SD6 / SD3		SD11 / SD6		SDA / SD6
	Prolyl-4-hydroxylase (collagen)	0.000543133	0.000570384	0.000777964	0.000386441	1	0.0706302		0.44777		-0.561687
	Prolyl-4-hydroxylase (HIF-1alpha)	0.00747439	0.00977311	0.00847877	0.00472596	2	0.386863		-0.204962		-1.04821
	Collagen IVa1	0.0284619	0.0199885	0.0146393	0.00607802	3	-0.509867		-0.449315		-1.71749
	Tissue inhibitor of MMPs (Timp)	0.00835025	0.0154342	0.0167477	0.0258233	4	0.886239		0.117834		0.742543
	Matrix metalloproteinase 1	0.0370292	0.0356952	0.0281528	0.0266549	5	-0.05293		-0.342456		-0.421333
	Matrix metalloproteinase 2	0.000394348	0.000532335	0.000502042	0.00029485	6	0.432865		-0.0845281		-0.852356
	Brachyurin-like collagenase	1.33178	0.614228	0.594183	0.747214	7	-1.11651		-0.0478677		0.282747
	Dipeptide transporter T1	0.000920336	0.00154763	0.00165445	0.00297094	8	0.749826		0.0962977		0.94086
	Dipeptide transporter Yin	0.000473945	0.000410629	0.000234947	0.000104815	9	-0.206881		-0.805501		-1.96999
	Dipeptide transporter T2	0.0686158	0.0794487	0.0658778	0.0763019	10	0.211484		-0.270232		-0.0583059
	Nutrient amino acid transporter 1	0.00865934	0.0104215	0.00652792	0.0203049	11	0.267232		-0.674865		0.962265
	Nutrient amino acid transporter 2	0.00139251	0.00145124	0.00120249	0.00151993	12	0.05959		-0.271263		0.0667237
	Nutrient amino acid transporters 3, 5	0.00908983	0.0153894	0.0152311	0.0185914	13	0.759612		-0.0149182		0.2727
	Nutrient amino acid transporter 4	0.00607693	0.00975014	0.00870369	0.00538043	14	0.68208		-0.163796		-0.857702
	Nutrient amino acid transporter 6	0.0052612	0.00790276	0.00973405	0.0106869	15	0.586966		0.300683		0.435409
	Aminopeptidase P	0.109591	0.140033	0.146854	0.144626	16	0.353641		0.0686172		0.0465613
	Dipeptidase A	0.168508	0.141556	0.140016	0.146554	17	-0.251442		-0.015785		0.0500548
	Prolyl aminopeptidase	0.00220859	0.0034373	0.0042128	0.00290131	18	0.638148		0.293502		-0.244573
	Dipeptidase-like	0.000613294	0.000632311	0.000600543	0.000389115	19	0.0440562		-0.074368		-0.700438
	Dipeptidase B	0.0562349	0.05688	0.0512964	0.0234651	20	0.0164557		-0.149065		-1.2774
	Dipeptidase C	0.0350355	0.05597	0.0592676	0.0901702	21	0.675836		0.0825905		0.687997
	Proline oxidase (dehydrogenase)	0.00641578	0.0102961	0.0124633	0.0140895	22	0.682401		0.275587		0.452524
	P5C reductase	0.00469677	0.00574397	0.00521995	0.00726407	23	0.290377		-0.138011		0.33873
	P5C reductase 2	0.0159159	0.0229092	0.0316866	0.0893088	24	0.525461		0.467943		1.96287
	Glutamine synthetase	0.0587064	0.0379073	0.0314255	0.042245	25	-0.631042		-0.270541		0.156306
	P5C dehydrogenase 1	0.0100352	0.0176399	0.0247575	0.0158216	26	0.813779		0.489018		-0.156948
	P5C dehydrogenase 2	0.000493027	0.000381522	0.000308214	0.000273031	27	-0.369901		-0.307831		-0.482702
	P5C synthase	0.0392321	0.0568052	0.0571525	0.0498692	28	0.533988		0.00879201		-0.187876
	Glutaminase	0.0101094	0.0176829	0.022395	0.0184773	29	0.806652		0.340819		0.0633951
	Glutamate synthetase	0.00456472	0.00627391	0.00724293	0.0121722	30	0.458839		0.207208		0.95615
	Glutamate dehydrogenase	0.357615	0.354027	0.360407	0.0998695	31	-0.0145484		0.0257675		-1.82574
	Alanine transaminase	0.00859236	0.00923114	0.00751474	0.00259018	32	0.103454		-0.296784		-1.83346
	Aspartate transaminase 1	0.00690407	0.006618	0.00662618	0.00315504	33	-0.0610522		0.00178144		-1.06874
	Aspartate transaminase 2	0.00522446	0.0045661	0.00570117	0.00282761	34	-0.194321		0.320296		-0.691378
	Ornitnine aminotransferase	0.0844771	0.0858943	0.113774	0.241905	35	0.0240029		0.405541		1.49381
	Arginosuccinate synthase	0.00961844	0.00630135	0.00334995	0.00017419	36	-0.610142		-0.911523		-5.17693
	Asparagine synthase 1	0.000263065	0.000301023	0.000282804	3.46591e-05	37	0.194453		-0.0900711		-3.11857
	Asparagine synthase 2	0.000749609	0.000303022	0.000273049	0.000577934	38	-1.30671		-0.150267		0.931481
	Arginase	0.00616429	0.00505221	0.00547132	0.00492887	39	-0.28702		0.114974		-0.0356583
	Arginosuccinate lyase	0.00281214	0.00453137	0.00578595	0.0030799	40	0.688281		0.352606		-0.557064
	Nitric oxid synthase	0.000119098	0.000113671	0.000106868	3.64047e-05	41	-0.0672888		-0.0890252		-1.64267
	Arginine kinase	0.94168	0.995338	0.67229	0.301731	42	0.0799488		-0.566103		-1.72192
	range of values in whole heat map:								log2-fold changes: up		4
		MIN			MAX						0
									down		-4
		click the cell in heatmap
		to show exact value of
		HILIC peak area
		or ddCt value

## Sheet: Table S4
Table S4: Results of absolute quantitation of select compounds in larval diet
	Replicate	A	B	C	D	mean
	Fresh mass (FM) [mg]	11.6	8.9	12.5	12.8	11.45
	Water content (w % FM)	89.8553	90.1514	89.1858	88.593	89.4464
		Concentration
MS Platform	Metabolite	mmol.kg-1 FM				per FM	per DM
ECF-GC/MS	Ala	1.14054	1.18856	1.13002	1.17684	1.15899	10.9857
ECF-LC/MS	Arg	0.183539	0.19313	0.18208	0.193803	0.188138	1.7833
ECF-LC/MS	Asn	0.566511	0.53476	0.541323	0.607776	0.562592	5.33263
ECF-GC/MS	Asp	0.371212	0.198767	0.333209	0.206519	0.277427	2.62963
ECF-LC/MS	Gln	0.376017	0.354692	0.361994	0.38824	0.370236	3.50934
ECF-LC/MS	Glu	2.70621	2.72629	2.50624	2.56625	2.62625	24.8933
ECF-GC/MS	Gly	0.333485	0.415201	0.320631	0.31136	0.345169	3.27175
ECF-LC/MS	His	0.0894909	0.0851739	0.078972	0.0904707	0.0860269	0.815421
ECF-GC/MS	Ile	0.154609	0.168492	0.18252	0.179229	0.171212	1.62286
ECF-GC/MS	Leu	0.102582	0.106687	0.093661	0.105692	0.102156	0.968299
ECF-LC/MS	Lys	0.104318	0.10479	0.100206	0.106692	0.104001	0.985795
ECF-LC/MS	Phe	0.162122	0.163779	0.153441	0.173853	0.163299	1.54785
ECF-GC/MS	Pro	2.72566	2.74854	2.60366	2.73144	2.70232	25.6144
ECF-LC/MS	Ser	0.195116	0.196196	0.179829	0.191094	0.190559	1.80624
ECF-GC/MS	Thr	0.118125	0.113477	0.11258	0.123186	0.116842	1.10751
ECF-LC/MS	Trp	0.0703128	0.0626134	0.0746227	0.0688305	0.0690948	0.654927
ECF-LC/MS	Tyr	0.124166	0.13643	0.127869	0.149448	0.134478	1.27468
ECF-LC/MS	Val	0.245425	0.235949	0.232008	0.253145	0.241632	2.29035
SILYL-GC/MS	Fructose	10.3452	10.8483	9.70105	7.14841	9.51074	90.1492
SILYL-GC/MS	Glucose	11.1357	13.6994	12.0416	9.50057	11.5943	109.899
SILYL-GC/MS	Glycerol	0.51428	0.514379	0.511666	0.507094	0.511855	4.8517
SILYL-GC/MS	Maltose	3.66916	4.12986	3.1131	3.39286	3.57625	33.8981
SILYL-GC/MS	Myo-inositol	0.186215	0.162742	0.136697	0.148747	0.1586	1.50332
HILIC-LC/MS	Sorbitol	0.359963	0.199839	0.273213	0.273563	0.276644	2.62222
HILIC-LC/MS	Saccharose	1.28445	3.04358	0.762069	3.24626	2.08409	19.7544
SILYL-GC/MS	Trehalose	8.68963	8.96059	8.05151	8.01508	8.4292	79.8976
ECF-GC/MS	Fumarate	0.237054	0.262468	0.229964	0.227622	0.239277	2.26803
ECF-GC/MS	Succinate	0.392634	0.462236	0.360223	0.39412	0.402303	3.8133
ECF-LC/MS	Ornithine	0.0668966	0.0629213	0.06464	0.06375	0.064552	0.611867
	Sum	46.6506	52.0798	44.5606	42.542	46.4582

## Sheet: Table S5
Table S5: Results of relative quantification of metabolites (LC-HRMS) and transcripts (RT-qPCR)
	Trehalose metabolism
		HILIC peak area					log2-fold changes
		Acclimations:					Early diap.		Late diap.		Cold accl.
	Metabolites:	SD3	SD6	SD11	SDA		SD6 / SD3		SD11 / SD6		SDA / SD6
	Maltotriose	4.69209e+06	4.24127e+06	4.64535e+06	3.72004e+06		-0.145736		0.131293		-0.189177
	Glucose	1.79188e+06	1.78178e+06	1.82743e+06	3.96585e+06		-0.00815654		0.0365031		1.15431
	Glucose-6P	1.81314e+08	1.48345e+08	1.70382e+08	1.30212e+08		-0.289526		0.199813		-0.188101
	Pyruvate	1.82056e+07	1.4323e+07	2.02144e+07	8.67465e+06		-0.346048		0.497048		-0.723457
	Lactate	9.49102e+07	4.32372e+07	4.40094e+07	2.57716e+07		-1.13429		0.0255404		-0.746493
	Citrate	2.63335e+09	3.7641e+09	3.67876e+09	2.51355e+09		0.515405		-0.0330841		-0.58258
	Ketoglutarate	5.61279e+08	5.11056e+08	4.70695e+08	2.95008e+08		-0.135237		-0.118688		-0.792729
	Fumarate	1.10167e+08	1.1784e+08	1.2384e+07	1.90774e+06		0.0971387		-3.25027		-5.94881
	Sorbitol	6.5585e+07	1.50044e+08	2.83525e+08	3.13036e+08		1.19394		0.918096		1.06095
	Fructose	2.62402e+07	2.33582e+07	1.44486e+07	9.30462e+06		-0.167849		-0.692998		-1.32791
	Gluconolactone-6P	773206	734397	754204	894036		-0.0742917		0.0383951		0.283771
	Gluconate-6P	1.19474e+06	1.9769e+06	6.97049e+06	1.01045e+07		0.726543		1.81802		2.35369
	Ribulose-5P	1.4626e+06	681448	1337908	824416		-1.10186		0.973304		0.274769
	Ribose-5P	2.63005e+06	2246560	2.87791e+06	3572142		-0.227373		0.357303		0.669072
	Ribose	2.57343e+07	66785985	2.03678e+07	2.16335e+07		1.37586		-1.71325		-1.62628
	Glucose-1P	1.25617e+08	1.03728e+08	1.44414e+08	1.41497e+08		-0.276231		0.477403		0.447973
	UDP glucose	9.38878e+06	2.44811e+07	4.59078e+07	3.75169e+07		1.38266		0.907071		0.615872
	UDP glucuronate	165646	333160	604859	374677		1.00812		0.860385		0.169432
	Trehalose-6P	1.30526e+06	1.24305e+06	1.16887e+06	2.10759e+06		-0.070446		-0.0887741		0.761706
	Trehalose	1.43168e+09	1.55842e+09	1.54582e+09	3.43626e+09		0.12237		-0.0117137		1.14076
	ATP	3.83215e+07	6.3102e+07	9.69663e+07	1.10432e+08		0.719532		0.619797		0.807407
	ADP	4.15343e+07	3.3417e+07	2.24776e+07	1.24812e+07		-0.313718		-0.572094		-1.42083
	AMP	5.48628e+07	3.57305e+07	1.92377e+07	5.62768e+06		-0.618671		-0.893219		-2.66654
		qPCR ddCt					log2-fold changes
		Acclimations:					Early diap.		Late diap.		Cold accl.
	Transcripts:	SD3	SD6	SD11	SDA	no.	SD6 / SD3		SD11 / SD6		SDA / SD6
	Amylases (distal and proximal)	0.00447464	0.00340476	0.00438072	0.00682509	1	-0.394218		0.363613		1.00329
	Maltase A2	0.00556946	0.00636619	0.00443091	0.00212202	2	0.192892		-0.522825		-1.58499
	Maltase B2	0.0108325	0.0113723	0.0139024	0.0175872	3	0.0701585		0.289817		0.629008
	Glucose transporter 1	0.0082641	0.0123089	0.012561	0.0117381	4	0.574774		0.0292455		-0.0685001
	Hexokinase A	0.0448342	0.045255	0.051575	0.0299342	5	0.0134784		0.188593		-0.596283
	Hexokinase C	0.000994728	0.0013303	0.00249493	0.000464378	6	0.419382		0.907243		-1.51838
	Phosphoglucose isomerase	0.259482	0.239164	0.179507	0.135132	7	-0.117631		-0.413958		-0.823629
	Lactate dehydrogenase	0.0368714	0.0332469	0.0212209	0.0047156	8	-0.149283		-0.647732		-2.81771
	Aldoketoreductase	0.00937582	0.00981561	0.0139735	0.0412464	9	0.0661327		0.509539		2.07112
	Sorbitol dehydrogenase	0.0103657	0.0115582	0.0157131	0.00849891	10	0.157099		0.44305		-0.443568
	Glucose-6P dehydrogenase	0.018937	0.0282056	0.0329424	0.0993439	11	0.574774		0.223964		1.81645
	Gluconolactone hydrolase	0.0278289	0.0289392	0.0283781	0.0201018	12	0.0564411		-0.0282484		-0.525704
	Gluconate dehydrogenase	0.0148008	0.0120558	0.0134199	0.0254581	13	-0.295945		0.154643		1.0784
	Phosphopentose isomerase	0.00729953	0.00859013	0.00790137	0.00765495	14	0.234875		-0.120577		-0.166287
	Phosphoglucomutase 1	0.000310986	0.000262045	0.000176291	0.000422928	15	-0.247035		-0.57186		0.690594
	Phosphoglucomutase 2a	0.00265883	0.00369143	0.0031716	0.00364322	16	0.473389		-0.218966		-0.0189662
	Glycogen phosphorylase	0.254669	0.340603	0.361833	0.269384	17	0.419464		0.0872352		-0.338425
	UTP glucose-1P uridylyltransferase	0.0483095	0.0648877	0.0610529	0.0668732	18	0.425638		-0.0878841		0.0434834
	UDP glucose dehydrogenase	0.00169671	0.00266638	0.00252811	0.00239099	19	0.652144		-0.076828		-0.157276
	Trehalose-6P synthase	0.0058789	0.00646737	0.00782565	0.0268439	20	0.137631		0.275032		2.05335
	Trehalose-6P phosphatase	0.0393724	0.0429361	0.0586157	0.435307	21	0.125006		0.449096		3.34177
	Trehalose transporter 1-1	0.0235761	0.0354458	0.0437647	0.0477372	22	0.58829		0.304151		0.429499
	Trehalase	0.0369837	0.0409028	0.0375742	0.0101155	23	0.14531		-0.122458		-2.01563
	range of values in whole heat map:								log2-fold changes: up		4
		MIN			MAX						0
									down		-4
		click the cell in heatmap
		to show exact value of
		HILIC peak area
		or ddCt value

## Sheet: Table S6
Table S6: Results of relative quantification of metabolites (LC-HRMS) and transcripts (RT-qPCR)
	Glycine betaine metabolism
		HILIC peak area					log2-fold changes
		Acclimations:					Early diap.		Late diap.		Cold accl.
	Metabolites:	SD3	SD6	SD11	SDA		SD6 / SD3		SD11 / SD6		SDA / SD6
	GPC	5.08151e+09	1.02328e+10	1.31377e+10	1.2946e+10		1.00987		0.360505		0.339303
	GPE	1.21572e+09	1.80757e+09	2.21463e+09	2.31874e+09		0.572238		0.293018		0.359292
	Choline	1.07899e+09	8.26233e+08	1.25435e+08	6.48562e+07		-0.38506		-2.71961		-3.67123
	Betaine aldehyde	3.34835e+06	3.57641e+06	3.25933e+06	3.15521e+06		0.0950624		-0.133935		-0.180776
	Betaine	4.24278e+10	2.95404e+10	2.22911e+10	4.73834e+10		-0.522321		-0.406218		0.681695
	Acetylcholine	1.55136e+07	1.79194e+07	2.85712e+07	3.11396e+06		0.207994		0.67304		-2.5247
	Phosphocholine	7.10953e+09	9.02099e+09	1.10887e+09	1.0982e+09		0.343533		-3.0242		-3.03815
	CDP choline	1.13042e+06	2.10718e+06	1.55206e+06	762551		0.898455		-0.441126		-1.4664
	Glycine	3.70264e+06	3.03497e+06	4.06472e+06	6.75418e+06		-0.286875		0.421476		1.1541
	Sarcosine	3.75159e+07	1.39225e+07	6.832e+07	9.26253e+07		-1.43008		2.29489		2.73399
	Dimethylglycine	3.03759e+07	3.36229e+07	1.64303e+07	7.90588e+07		0.146515		-1.03308		1.23348
	Methionine	1.64673e+07	8.00531e+06	1.18769e+07	1.68746e+07		-1.04057		0.569129		1.07582
	SAM	2.12725e+07	2.40672e+07	2.38891e+07	3.74289e+07		0.178078		-0.010718		0.637082
	SAH	1.30044e+06	287890	297127	199078		-2.17541		0.0455633		-0.532185
	Aminolevulinate	4.57437e+06	1.22401e+06	606375	1.18731e+06		-1.90196		-1.01333		-0.0439176
	Threonine	1.32047e+07	1.45353e+07	1.06059e+07	1.81575e+07		0.138506		-0.454688		0.321005
	Serine	9.3808e+06	1.89301e+07	5.29216e+07	3.90754e+07		1.0129		1.48317		1.04558
	Cystathionine	2.67617e+06	1.07736e+06	1.82402e+06	5.22283e+06		-1.31267		0.759621		2.27733
	Cysteine	301903	240805	492557	21556.1		-0.326222		1.03243		-3.48169
	Hydroxypyruvate	892509	736982	846261	787666		-0.276237		0.199472		0.0959537
	Glycerate	2.08837e+06	3.83048e+06	3.57017e+06	4.48519e+06		0.875147		-0.101532		0.227644
		qPCR ddCt					log2-fold changes
		Acclimations:					Early diap.		Late diap.		Cold accl.
	Transcripts:	SD3	SD6	SD11	SDA	no.	SD6 / SD3		SD11 / SD6		SDA / SD6
	Phospholipase D	0.0176967	0.018361	0.0164024	0.0115283	1	0.0531658		-0.162739		-0.671471
	Choline transporter 1	0.0205676	0.0236505	0.0231025	0.0143365	2	0.201494		-0.0338198		-0.722176
	Choline transporter 2	0.0117568	0.0184711	0.0178022	0.010519	3	0.651773		-0.0532075		-0.812275
	Secretory phospholipase A2	0.035572	0.0393967	0.0807107	0.0225518	4	0.147332		1.03469		-0.804829
	Secretory phospholipase A2 group III	0.072739	0.125625	0.196607	0.693702	5	0.788323		0.646189		2.46519
	Secretory phospholipase A2 group XIV	0.00396002	0.00695697	0.00791783	0.00792947	6	0.812949		0.186646		0.188765
	Lysophospholipases 1, 2	0.0209962	0.0257823	0.0271041	0.0180772	7	0.296252		0.0721262		-0.51221
	Lysophospholipase Sws	0.000197757	0.000265556	0.000281355	0.000203751	8	0.425289		0.0833744		-0.382213
	GPC phosphodiesterase	0.0104401	0.0136806	0.0131852	0.0118425	9	0.390003		-0.0532115		-0.208162
	Choline dehydrogenase	0.00119144	0.00102085	0.000707343	0.000429779	10	-0.222935		-0.529286		-1.2481
	Betaine aldehyde dehydrogenase	0.272114	0.387545	0.385792	0.254197	11	0.510152		-0.00654095		-0.608416
	Betaine transporter	0.0217746	0.0226668	0.0239036	0.0460116	12	0.0579384		0.0766421		1.02141
	Choline acetyltranferase	0.000694904	0.00061033	0.000579064	0.0003536	13	-0.187224		-0.0758663		-0.787469
	Choline kinase	0.0028731	0.00409583	0.0040634	0.00292359	14	0.511548		-0.01147		-0.486413
	Choline kinase Eas	0.0160192	0.0208696	0.0190496	0.0215243	15	0.381603		-0.131639		0.0445652
	Phosphocholine cytidyltransferases	0.019036	0.0240716	0.0280906	0.0288435	16	0.338602		0.222751		0.260913
	Neurotransmitter transporter	8.93224e-05	0.000117985	9.26237e-05	3.06062e-05	17	0.401513		-0.349153		-1.94671
	Glycine transporter	0.000560582	0.000451794	0.000392436	0.00012925	18	-0.311262		-0.203206		-1.8055
	Sarcosine dehydrogenase	0.00294101	0.00200858	0.00266778	9.55769e-05	19	-0.550138		0.409464		-4.39337
	Glycine N-methyltrasferase	0.204535	0.187991	0.241843	0.153319	20	-0.121681		0.363401		-0.294132
	Glycine-Threonine conversion	0.0188197	0.0159531	0.0142205	0.00396989	21	-0.238409		-0.165869		-2.00667
	Amimolevulinate synthase	0.0148002	0.0181004	0.0223315	0.0127976	22	0.29041		0.303058		-0.500154
	Glycine decarboxylase	0.0435711	0.0819481	0.108664	0.0267234	23	0.911338		0.407097		-1.61661
	Serine-Glyoxylate aminotransferase	0.0154392	0.0177905	0.016867	0.0108492	24	0.204514		-0.0769076		-0.713519
	Serine hydroxymethyl transferase	0.0604409	0.0594213	0.0604723	0.0415396	25	-0.0245454		0.0252946		-0.516491
	Serine-Pyruvate aminotransferase Spat	0.0204479	0.0237229	0.0208533	0.0343875	26	0.214333		-0.186008		0.535601
	Serine-Pyruvate aminotransferase	0.00981225	0.0108895	0.0103249	0.00258274	27	0.150277		-0.0768053		-2.07596
	Cystathionine beta-synthase	0.0137906	0.0184478	0.0299383	0.00633686	28	0.419764		0.698546		-1.54161
	CTH-Cysteine conversion	0.0139406	0.0137693	0.018009	0.0173742	29	-0.0178342		0.387263		0.335493
	2-Hydroxyacid dehydrogenase	0.00145394	0.00173411	0.00164657	0.00162503	30	0.254228		-0.0747266		-0.0937278
	range of values in whole heat map:								log2-fold changes: up		4
		MIN			MAX						0
									down		-4
		click the cell in heatmap
		to show exact value of
		HILIC peak area
		or ddCt value
